# Supplementary material for: Patient-Specific Blood Flow Analysis for Cerebral Arteriovenous Malformation Based on Digital Subtraction Angiography Images
Source: Front Bioeng Biotechnol. 2020 Jul 23;8:775. doi: 10.3389/fbioe.2020.00775 (PMC7390970; doi:10.3389/fbioe.2020.00775)
Supplement: Supplementary file 2 [file Data_Sheet_2.zip]

Archive with 1 entries (1 files):
- Circulation_Model.mdl
