# Supplementary material for: Patient-Specific Blood Flow Analysis for Cerebral Arteriovenous Malformation Based on Digital Subtraction Angiography Images
Source: Front Bioeng Biotechnol. 2020 Jul 23;8:775. doi: 10.3389/fbioe.2020.00775 (PMC7390970; doi:10.3389/fbioe.2020.00775)
Supplement: Supplementary file 2 [file Data_Sheet_2.zip › Circulation_Model.mdl]

Model {
  Name			  "Circulation_Model"
  Version		  8.7
  MdlSubVersion		  "1"
  SavedCharacterEncoding  "windows-1252"
  GraphicalInterface {
    NumRootInports	    0
    NumRootOutports	    0
    ParameterArgumentNames  ""
    ComputedModelVersion    "1.11"
    NumModelReferences	    0
    NumTestPointedSignals   0
    NumProvidedFunctions    0
    NumRequiredFunctions    0
  }
  ScopeRefreshTime	  0.035000
  OverrideScopeRefreshTime on
  DisableAllScopes	  off
  DataTypeOverride	  "UseLocalSettings"
  DataTypeOverrideAppliesTo "AllNumericTypes"
  MinMaxOverflowLogging	  "UseLocalSettings"
  MinMaxOverflowArchiveMode "Overwrite"
  FPTRunName		  "Run 1"
  MaxMDLFileLineLength	  120
  UserBdParams		  "PhysicalModelingChecksum;PhysicalModelingParameterChecksum;PhysicalModelingProducts"
  LastSavedArchitecture	  "win64"
  Object {
    $PropName		    "BdWindowsInfo"
    $ObjectID		    1
    $ClassName		    "Simulink.BDWindowsInfo"
    Object {
      $PropName		      "WindowsInfo"
      $ObjectID		      2
      $ClassName	      "Simulink.WindowInfo"
      IsActive		      [1]
      Location		      [-7.0, -7.0, 1550.0, 838.0]
      Object {
	$PropName		"ModelBrowserInfo"
	$ObjectID		3
	$ClassName		"Simulink.ModelBrowserInfo"
	Visible			[1]
	DockPosition		"Left"
	Width			[50]
	Height			[50]
	Filter			[9]
      }
      Object {
	$PropName		"ExplorerBarInfo"
	$ObjectID		4
	$ClassName		"Simulink.ExplorerBarInfo"
	Visible			[0]
      }
      Object {
	$PropName		"EditorsInfo"
	$ObjectID		5
	$ClassName		"Simulink.EditorInfo"
	IsActive		[1]
	ViewObjType		"SimulinkTopLevel"
	LoadSaveID		"0"
	Extents			[1681.0, 872.0]
	ZoomFactor		[0.6]
	Offset			[-1832.2885304659458, -163.31541218638029]
      }
    }
  }
  PhysicalModelingChecksum "2307896395"
  PhysicalModelingParameterChecksum "2501257008"
  PhysicalModelingProducts "Power_System_Blocks"
  Created		  "Sun Jul 08 21:05:36 2018"
  Creator		  "SHANY"
  UpdateHistory		  "UpdateHistoryNever"
  ModifiedByFormat	  "%<Auto>"
  LastModifiedBy	  "SHANY"
  ModifiedDateFormat	  "%<Auto>"
  LastModifiedDate	  "Wed Aug 08 12:14:49 2018"
  RTWModifiedTimeStamp	  455631289
  ModelVersionFormat	  "1.%<AutoIncrement:11>"
  SampleTimeColors	  off
  SampleTimeAnnotations	  off
  LibraryLinkDisplay	  "disabled"
  WideLines		  off
  ShowLineDimensions	  off
  ShowPortDataTypes	  off
  ShowEditTimeErrors	  on
  ShowEditTimeWarnings	  on
  ShowEditTimeAdvisorChecks off
  ShowPortUnits		  off
  ShowDesignRanges	  off
  ShowLoopsOnError	  on
  IgnoreBidirectionalLines off
  ShowStorageClass	  off
  ShowTestPointIcons	  on
  ShowSignalResolutionIcons on
  ShowViewerIcons	  on
  SortedOrder		  off
  VariantCondition	  off
  ExecutionContextIcon	  off
  ShowLinearizationAnnotations on
  ShowVisualizeInsertedRTB on
  ShowMarkup		  on
  BlockNameDataTip	  off
  BlockParametersDataTip  off
  BlockDescriptionStringDataTip	off
  ToolBar		  on
  StatusBar		  on
  BrowserShowLibraryLinks off
  FunctionConnectors	  off
  BrowserLookUnderMasks	  off
  SimulationMode	  "normal"
  PauseTimes		  "5"
  NumberOfSteps		  1
  SnapshotBufferSize	  10
  SnapshotInterval	  10
  NumberOfLastSnapshots	  0
  LinearizationMsg	  "none"
  Profile		  off
  ParamWorkspaceSource	  "MATLABWorkspace"
  AccelSystemTargetFile	  "accel.tlc"
  AccelTemplateMakefile	  "accel_default_tmf"
  AccelMakeCommand	  "make_rtw"
  TryForcingSFcnDF	  off
  Object {
    $PropName		    "DataLoggingOverride"
    $ObjectID		    7
    $ClassName		    "Simulink.SimulationData.ModelLoggingInfo"
    model_		    "Circulation_Model"
    overrideMode_	    [0.0]
    Array {
      Type		      "Cell"
      Dimension		      1
      Cell		      "Circulation_Model"
      PropName		      "logAsSpecifiedByModels_"
    }
    Array {
      Type		      "Cell"
      Dimension		      1
      Cell		      []
      PropName		      "logAsSpecifiedByModelsSSIDs_"
    }
  }
  ExtModeBatchMode	  off
  ExtModeEnableFloating	  on
  ExtModeTrigType	  "manual"
  ExtModeTrigMode	  "normal"
  ExtModeTrigPort	  "1"
  ExtModeTrigElement	  "any"
  ExtModeTrigDuration	  1000
  ExtModeTrigDurationFloating "auto"
  ExtModeTrigHoldOff	  0
  ExtModeTrigDelay	  0
  ExtModeTrigDirection	  "rising"
  ExtModeTrigLevel	  0
  ExtModeArchiveMode	  "off"
  ExtModeAutoIncOneShot	  off
  ExtModeIncDirWhenArm	  off
  ExtModeAddSuffixToVar	  off
  ExtModeWriteAllDataToWs off
  ExtModeArmWhenConnect	  on
  ExtModeSkipDownloadWhenConnect off
  ExtModeLogAll		  on
  ExtModeAutoUpdateStatusClock on
  ShowModelReferenceBlockVersion off
  ShowModelReferenceBlockIO off
  Array {
    Type		    "Handle"
    Dimension		    1
    Simulink.ConfigSet {
      $ObjectID		      8
      Version		      "1.16.2"
      Array {
	Type			"Handle"
	Dimension		10
	Simulink.SolverCC {
	  $ObjectID		  9
	  Version		  "1.16.2"
	  StartTime		  "0.0"
	  StopTime		  "10.0"
	  AbsTol		  "auto"
	  FixedStep		  "auto"
	  InitialStep		  "auto"
	  MaxOrder		  5
	  ZcThreshold		  "auto"
	  ConsecutiveZCsStepRelTol "10*128*eps"
	  MaxConsecutiveZCs	  "1000"
	  ExtrapolationOrder	  4
	  NumberNewtonIterations  1
	  MaxStep		  "auto"
	  MinStep		  "auto"
	  MaxConsecutiveMinStep	  "1"
	  RelTol		  "1e-3"
	  SolverMode		  "SingleTasking"
	  EnableConcurrentExecution off
	  ConcurrentTasks	  off
	  Solver		  "VariableStepAuto"
	  SolverName		  "VariableStepAuto"
	  SolverJacobianMethodControl "auto"
	  ShapePreserveControl	  "DisableAll"
	  ZeroCrossControl	  "UseLocalSettings"
	  ZeroCrossAlgorithm	  "Nonadaptive"
	  AlgebraicLoopSolver	  "TrustRegion"
	  SolverInfoToggleStatus  off
	  IsAutoAppliedInSIP	  off
	  SolverResetMethod	  "Fast"
	  PositivePriorityOrder	  off
	  AutoInsertRateTranBlk	  off
	  SampleTimeConstraint	  "Unconstrained"
	  InsertRTBMode		  "Whenever possible"
	}
	Simulink.DataIOCC {
	  $ObjectID		  10
	  Version		  "1.16.2"
	  Decimation		  "1"
	  ExternalInput		  "[t, u]"
	  FinalStateName	  "xFinal"
	  InitialState		  "xInitial"
	  LimitDataPoints	  off
	  MaxDataPoints		  "1000"
	  LoadExternalInput	  off
	  LoadInitialState	  off
	  SaveFinalState	  off
	  SaveCompleteFinalSimState off
	  SaveFormat		  "Dataset"
	  SignalLoggingSaveFormat "Dataset"
	  SaveOutput		  on
	  SaveState		  off
	  SignalLogging		  on
	  DSMLogging		  on
	  InspectSignalLogs	  off
	  VisualizeSimOutput	  on
	  StreamToWorkspace	  off
	  StreamVariableName	  "streamout"
	  SaveTime		  on
	  ReturnWorkspaceOutputs  off
	  StateSaveName		  "xout"
	  TimeSaveName		  "tout"
	  OutputSaveName	  "yout"
	  SignalLoggingName	  "logsout"
	  DSMLoggingName	  "dsmout"
	  OutputOption		  "RefineOutputTimes"
	  OutputTimes		  "[]"
	  ReturnWorkspaceOutputsName "out"
	  Refine		  "1"
	  LoggingToFile		  off
	  LoggingFileName	  "out.mat"
	  LoggingIntervals	  "[-inf, inf]"
	}
	Simulink.OptimizationCC {
	  $ObjectID		  11
	  Version		  "1.16.2"
	  Array {
	    Type		    "Cell"
	    Dimension		    8
	    Cell		    "BooleansAsBitfields"
	    Cell		    "PassReuseOutputArgsAs"
	    Cell		    "PassReuseOutputArgsThreshold"
	    Cell		    "ZeroExternalMemoryAtStartup"
	    Cell		    "ZeroInternalMemoryAtStartup"
	    Cell		    "OptimizeModelRefInitCode"
	    Cell		    "NoFixptDivByZeroProtection"
	    Cell		    "UseSpecifiedMinMax"
	    PropName		    "DisabledProps"
	  }
	  BlockReduction	  on
	  BooleanDataType	  on
	  ConditionallyExecuteInputs on
	  DefaultParameterBehavior "Tunable"
	  UseDivisionForNetSlopeComputation "off"
	  UseFloatMulNetSlope	  off
	  DefaultUnderspecifiedDataType	"double"
	  UseSpecifiedMinMax	  off
	  InlineInvariantSignals  off
	  OptimizeBlockIOStorage  on
	  BufferReuse		  on
	  EnhancedBackFolding	  off
	  CachingGlobalReferences off
	  GlobalBufferReuse	  on
	  StrengthReduction	  off
	  ExpressionFolding	  on
	  BooleansAsBitfields	  off
	  BitfieldContainerType	  "uint_T"
	  EnableMemcpy		  on
	  MemcpyThreshold	  64
	  PassReuseOutputArgsAs	  "Structure reference"
	  PassReuseOutputArgsThreshold 12
	  ExpressionDepthLimit	  128
	  LocalBlockOutputs	  on
	  RollThreshold		  5
	  StateBitsets		  off
	  DataBitsets		  off
	  ActiveStateOutputEnumStorageType "Native Integer"
	  ZeroExternalMemoryAtStartup on
	  ZeroInternalMemoryAtStartup on
	  InitFltsAndDblsToZero	  off
	  NoFixptDivByZeroProtection off
	  EfficientFloat2IntCast  off
	  EfficientMapNaN2IntZero on
	  OptimizeModelRefInitCode off
	  LifeSpan		  "inf"
	  MaxStackSize		  "Inherit from target"
	  BufferReusableBoundary  on
	  SimCompilerOptimization "off"
	  AccelVerboseBuild	  off
	}
	Simulink.DebuggingCC {
	  $ObjectID		  12
	  Version		  "1.16.2"
	  RTPrefix		  "error"
	  ConsistencyChecking	  "none"
	  ArrayBoundsChecking	  "none"
	  SignalInfNanChecking	  "none"
	  SignalRangeChecking	  "none"
	  ReadBeforeWriteMsg	  "UseLocalSettings"
	  WriteAfterWriteMsg	  "UseLocalSettings"
	  WriteAfterReadMsg	  "UseLocalSettings"
	  AlgebraicLoopMsg	  "warning"
	  ArtificialAlgebraicLoopMsg "warning"
	  SaveWithDisabledLinksMsg "warning"
	  SaveWithParameterizedLinksMsg	"warning"
	  CheckSSInitialOutputMsg on
	  UnderspecifiedInitializationDetection	"Simplified"
	  MergeDetectMultiDrivingBlocksExec "error"
	  CheckExecutionContextPreStartOutputMsg off
	  CheckExecutionContextRuntimeOutputMsg	off
	  SignalResolutionControl "UseLocalSettings"
	  BlockPriorityViolationMsg "warning"
	  MinStepSizeMsg	  "warning"
	  TimeAdjustmentMsg	  "none"
	  MaxConsecutiveZCsMsg	  "error"
	  MaskedZcDiagnostic	  "warning"
	  IgnoredZcDiagnostic	  "warning"
	  SolverPrmCheckMsg	  "none"
	  InheritedTsInSrcMsg	  "warning"
	  MultiTaskDSMMsg	  "error"
	  MultiTaskCondExecSysMsg "error"
	  MultiTaskRateTransMsg	  "error"
	  SingleTaskRateTransMsg  "none"
	  TasksWithSamePriorityMsg "warning"
	  SigSpecEnsureSampleTimeMsg "warning"
	  CheckMatrixSingularityMsg "none"
	  IntegerOverflowMsg	  "warning"
	  Int32ToFloatConvMsg	  "warning"
	  ParameterDowncastMsg	  "error"
	  ParameterOverflowMsg	  "error"
	  ParameterUnderflowMsg	  "none"
	  ParameterPrecisionLossMsg "warning"
	  ParameterTunabilityLossMsg "warning"
	  FixptConstUnderflowMsg  "none"
	  FixptConstOverflowMsg	  "none"
	  FixptConstPrecisionLossMsg "none"
	  UnderSpecifiedDataTypeMsg "none"
	  UnnecessaryDatatypeConvMsg "none"
	  VectorMatrixConversionMsg "none"
	  InvalidFcnCallConnMsg	  "error"
	  FcnCallInpInsideContextMsg "EnableAllAsError"
	  SignalLabelMismatchMsg  "none"
	  UnconnectedInputMsg	  "warning"
	  UnconnectedOutputMsg	  "warning"
	  UnconnectedLineMsg	  "warning"
	  SFcnCompatibilityMsg	  "none"
	  FrameProcessingCompatibilityMsg "error"
	  UniqueDataStoreMsg	  "none"
	  BusObjectLabelMismatch  "warning"
	  RootOutportRequireBusObject "warning"
	  AssertControl		  "UseLocalSettings"
	  AllowSymbolicDim	  on
	  ModelReferenceIOMsg	  "none"
	  ModelReferenceMultiInstanceNormalModeStructChecksumCheck "error"
	  ModelReferenceVersionMismatchMessage "none"
	  ModelReferenceIOMismatchMessage "none"
	  UnknownTsInhSupMsg	  "warning"
	  ModelReferenceDataLoggingMessage "warning"
	  ModelReferenceSymbolNameMessage "warning"
	  ModelReferenceExtraNoncontSigs "error"
	  StateNameClashWarn	  "none"
	  SimStateInterfaceChecksumMismatchMsg "warning"
	  SimStateOlderReleaseMsg "error"
	  InitInArrayFormatMsg	  "warning"
	  StrictBusMsg		  "ErrorLevel1"
	  BusNameAdapt		  "WarnAndRepair"
	  NonBusSignalsTreatedAsBus "none"
	  SymbolicDimMinMaxWarning "warning"
	  LossOfSymbolicDimsSimulationWarning "warning"
	  LossOfSymbolicDimsCodeGenerationWarning "error"
	  BlockIODiagnostic	  "none"
	  SFUnusedDataAndEventsDiag "warning"
	  SFUnexpectedBacktrackingDiag "error"
	  SFInvalidInputDataAccessInChartInitDiag "warning"
	  SFNoUnconditionalDefaultTransitionDiag "error"
	  SFTransitionOutsideNaturalParentDiag "warning"
	  SFUnconditionalTransitionShadowingDiag "warning"
	  SFUndirectedBroadcastEventsDiag "warning"
	  SFTransitionActionBeforeConditionDiag	"warning"
	  SFOutputUsedAsStateInMooreChartDiag "error"
	  IntegerSaturationMsg	  "warning"
	  AllowedUnitSystems	  "all"
	  UnitsInconsistencyMsg	  "warning"
	  AllowAutomaticUnitConversions	on
	}
	Simulink.HardwareCC {
	  $ObjectID		  13
	  Version		  "1.16.2"
	  ProdBitPerChar	  8
	  ProdBitPerShort	  16
	  ProdBitPerInt		  32
	  ProdBitPerLong	  32
	  ProdBitPerLongLong	  64
	  ProdBitPerFloat	  32
	  ProdBitPerDouble	  64
	  ProdBitPerPointer	  64
	  ProdLargestAtomicInteger "Char"
	  ProdLargestAtomicFloat  "Float"
	  ProdIntDivRoundTo	  "Zero"
	  ProdEndianess		  "LittleEndian"
	  ProdWordSize		  64
	  ProdShiftRightIntArith  on
	  ProdLongLongMode	  off
	  ProdHWDeviceType	  "Intel->x86-64 (Windows64)"
	  TargetBitPerChar	  8
	  TargetBitPerShort	  16
	  TargetBitPerInt	  32
	  TargetBitPerLong	  32
	  TargetBitPerLongLong	  64
	  TargetBitPerFloat	  32
	  TargetBitPerDouble	  64
	  TargetBitPerPointer	  32
	  TargetLargestAtomicInteger "Char"
	  TargetLargestAtomicFloat "None"
	  TargetShiftRightIntArith on
	  TargetLongLongMode	  off
	  TargetIntDivRoundTo	  "Undefined"
	  TargetEndianess	  "Unspecified"
	  TargetWordSize	  32
	  TargetPreprocMaxBitsSint 32
	  TargetPreprocMaxBitsUint 32
	  TargetHWDeviceType	  "Specified"
	  TargetUnknown		  off
	  ProdEqTarget		  on
	  UseEmbeddedCoderFeatures on
	  UseSimulinkCoderFeatures on
	}
	Simulink.ModelReferenceCC {
	  $ObjectID		  14
	  Version		  "1.16.2"
	  UpdateModelReferenceTargets "IfOutOfDateOrStructuralChange"
	  EnableRefExpFcnMdlSchedulingChecks on
	  CheckModelReferenceTargetMessage "error"
	  EnableParallelModelReferenceBuilds off
	  ParallelModelReferenceErrorOnInvalidPool on
	  ParallelModelReferenceMATLABWorkerInit "None"
	  ModelReferenceNumInstancesAllowed "Multi"
	  PropagateVarSize	  "Infer from blocks in model"
	  ModelReferencePassRootInputsByReference on
	  ModelReferenceMinAlgLoopOccurrences off
	  PropagateSignalLabelsOutOfModel on
	  SupportModelReferenceSimTargetCustomCode off
	}
	Simulink.SFSimCC {
	  $ObjectID		  15
	  Version		  "1.16.2"
	  SFSimEcho		  on
	  SimCtrlC		  on
	  SimIntegrity		  on
	  SimUseLocalCustomCode	  off
	  SimParseCustomCode	  on
	  SimBuildMode		  "sf_incremental_build"
	  SimGenImportedTypeDefs  off
	}
	Simulink.RTWCC {
	  $BackupClass		  "Simulink.RTWCC"
	  $ObjectID		  16
	  Version		  "1.16.2"
	  Array {
	    Type		    "Cell"
	    Dimension		    16
	    Cell		    "IncludeHyperlinkInReport"
	    Cell		    "GenerateTraceInfo"
	    Cell		    "GenerateTraceReport"
	    Cell		    "GenerateTraceReportSl"
	    Cell		    "GenerateTraceReportSf"
	    Cell		    "GenerateTraceReportEml"
	    Cell		    "PortableWordSizes"
	    Cell		    "GenerateWebview"
	    Cell		    "GenerateCodeMetricsReport"
	    Cell		    "GenerateCodeReplacementReport"
	    Cell		    "GenerateMissedCodeReplacementReport"
	    Cell		    "GenerateErtSFunction"
	    Cell		    "CreateSILPILBlock"
	    Cell		    "CodeExecutionProfiling"
	    Cell		    "CodeProfilingSaveOptions"
	    Cell		    "CodeProfilingInstrumentation"
	    PropName		    "DisabledProps"
	  }
	  SystemTargetFile	  "grt.tlc"
	  HardwareBoard		  "None"
	  TLCOptions		  ""
	  GenCodeOnly		  off
	  MakeCommand		  "make_rtw"
	  GenerateMakefile	  on
	  PackageGeneratedCodeAndArtifacts off
	  TemplateMakefile	  "grt_default_tmf"
	  PostCodeGenCommand	  ""
	  GenerateReport	  off
	  SaveLog		  off
	  RTWVerbose		  on
	  RetainRTWFile		  off
	  ProfileTLC		  off
	  TLCDebug		  off
	  TLCCoverage		  off
	  TLCAssert		  off
	  RTWUseLocalCustomCode	  off
	  RTWUseSimCustomCode	  off
	  Toolchain		  "Automatically locate an installed toolchain"
	  BuildConfiguration	  "Faster Builds"
	  IncludeHyperlinkInReport off
	  LaunchReport		  off
	  PortableWordSizes	  off
	  CreateSILPILBlock	  "None"
	  CodeExecutionProfiling  off
	  CodeExecutionProfileVariable "executionProfile"
	  CodeProfilingSaveOptions "SummaryOnly"
	  CodeProfilingInstrumentation off
	  SILDebugging		  off
	  TargetLang		  "C"
	  IncludeBusHierarchyInRTWFileBlockHierarchyMap	off
	  GenerateTraceInfo	  off
	  GenerateTraceReport	  off
	  GenerateTraceReportSl	  off
	  GenerateTraceReportSf	  off
	  GenerateTraceReportEml  off
	  GenerateWebview	  off
	  GenerateCodeMetricsReport off
	  GenerateCodeReplacementReport	off
	  GenerateMissedCodeReplacementReport off
	  RTWCompilerOptimization "off"
	  RTWCustomCompilerOptimizations ""
	  CheckMdlBeforeBuild	  "Off"
	  SharedConstantsCachingThreshold 1024
	  Array {
	    Type		    "Handle"
	    Dimension		    2
	    Simulink.CodeAppCC {
	      $ObjectID		      17
	      Version		      "1.16.2"
	      Array {
		Type			"Cell"
		Dimension		28
		Cell			"IgnoreCustomStorageClasses"
		Cell			"IgnoreTestpoints"
		Cell			"BlockCommentType"
		Cell			"InsertBlockDesc"
		Cell			"InsertPolySpaceComments"
		Cell			"SFDataObjDesc"
		Cell			"MATLABFcnDesc"
		Cell			"SimulinkDataObjDesc"
		Cell			"DefineNamingRule"
		Cell			"SignalNamingRule"
		Cell			"ParamNamingRule"
		Cell			"InternalIdentifier"
		Cell			"InlinedPrmAccess"
		Cell			"CustomSymbolStr"
		Cell			"CustomSymbolStrGlobalVar"
		Cell			"CustomSymbolStrType"
		Cell			"CustomSymbolStrField"
		Cell			"CustomSymbolStrFcn"
		Cell			"CustomSymbolStrModelFcn"
		Cell			"CustomSymbolStrFcnArg"
		Cell			"CustomSymbolStrBlkIO"
		Cell			"CustomSymbolStrTmpVar"
		Cell			"CustomSymbolStrMacro"
		Cell			"CustomSymbolStrUtil"
		Cell			"CustomSymbolStrEmxType"
		Cell			"CustomSymbolStrEmxFcn"
		Cell			"CustomUserTokenString"
		Cell			"ReqsInCode"
		PropName		"DisabledProps"
	      }
	      ForceParamTrailComments off
	      GenerateComments	      on
	      CommentStyle	      "Auto"
	      IgnoreCustomStorageClasses on
	      IgnoreTestpoints	      off
	      MaxIdLength	      31
	      PreserveName	      off
	      PreserveNameWithParent  off
	      ShowEliminatedStatement off
	      OperatorAnnotations     off
	      SimulinkDataObjDesc     off
	      SFDataObjDesc	      off
	      MATLABFcnDesc	      off
	      MangleLength	      1
	      CustomSymbolStrGlobalVar "$R$N$M"
	      CustomSymbolStrType     "$N$R$M_T"
	      CustomSymbolStrField    "$N$M"
	      CustomSymbolStrFcn      "$R$N$M$F"
	      CustomSymbolStrFcnArg   "rt$I$N$M"
	      CustomSymbolStrBlkIO    "rtb_$N$M"
	      CustomSymbolStrTmpVar   "$N$M"
	      CustomSymbolStrMacro    "$R$N$M"
	      CustomSymbolStrUtil     "$N$C"
	      DefineNamingRule	      "None"
	      ParamNamingRule	      "None"
	      SignalNamingRule	      "None"
	      InsertBlockDesc	      off
	      InsertPolySpaceComments off
	      SimulinkBlockComments   on
	      MATLABSourceComments    off
	      EnableCustomComments    off
	      InternalIdentifier      "Shortened"
	      InlinedPrmAccess	      "Literals"
	      ReqsInCode	      off
	      UseSimReservedNames     off
	    }
	    Simulink.GRTTargetCC {
	      $BackupClass	      "Simulink.TargetCC"
	      $ObjectID		      18
	      Version		      "1.16.2"
	      Array {
		Type			"Cell"
		Dimension		15
		Cell			"IncludeMdlTerminateFcn"
		Cell			"SuppressErrorStatus"
		Cell			"ERTCustomFileBanners"
		Cell			"GenerateSampleERTMain"
		Cell			"ExistingSharedCode"
		Cell			"GenerateTestInterfaces"
		Cell			"ModelStepFunctionPrototypeControlCompliant"
		Cell			"GenerateAllocFcn"
		Cell			"PurelyIntegerCode"
		Cell			"SupportComplex"
		Cell			"SupportAbsoluteTime"
		Cell			"SupportContinuousTime"
		Cell			"SupportNonInlinedSFcns"
		Cell			"RemoveDisableFunc"
		Cell			"RemoveResetFunc"
		PropName		"DisabledProps"
	      }
	      TargetFcnLib	      "ansi_tfl_table_tmw.mat"
	      TargetLibSuffix	      ""
	      TargetPreCompLibLocation ""
	      GenFloatMathFcnCalls    "NOT IN USE"
	      TargetLangStandard      "C99 (ISO)"
	      CodeReplacementLibrary  "None"
	      UtilityFuncGeneration   "Auto"
	      ERTMultiwordTypeDef     "System defined"
	      MultiwordLength	      2048
	      GenerateFullHeader      on
	      InferredTypesCompatibility off
	      GenerateSampleERTMain   off
	      GenerateTestInterfaces  off
	      ModelReferenceCompliant on
	      ParMdlRefBuildCompliant on
	      CompOptLevelCompliant   on
	      ConcurrentExecutionCompliant on
	      IncludeMdlTerminateFcn  on
	      GeneratePreprocessorConditionals "Use local settings"
	      CombineOutputUpdateFcns on
	      CombineSignalStateStructs	off
	      SuppressErrorStatus     off
	      IncludeFileDelimiter    "Auto"
	      ERTCustomFileBanners    off
	      SupportAbsoluteTime     on
	      LogVarNameModifier      "rt_"
	      MatFileLogging	      on
	      MultiInstanceERTCode    off
	      CodeInterfacePackaging  "Nonreusable function"
	      SupportNonFinite	      on
	      SupportComplex	      on
	      PurelyIntegerCode	      off
	      SupportContinuousTime   on
	      SupportNonInlinedSFcns  on
	      SupportVariableSizeSignals off
	      ParenthesesLevel	      "Nominal"
	      CastingMode	      "Nominal"
	      MATLABClassNameForMDSCustomization "Simulink.SoftwareTarget.GRTCustomization"
	      ModelStepFunctionPrototypeControlCompliant off
	      CPPClassGenCompliant    on
	      AutosarCompliant	      off
	      GRTInterface	      off
	      GenerateAllocFcn	      off
	      UseToolchainInfoCompliant	on
	      GenerateSharedConstants on
	      UseMalloc		      off
	      ExtMode		      off
	      ExtModeStaticAlloc      off
	      ExtModeTesting	      off
	      ExtModeStaticAllocSize  1000000
	      ExtModeTransport	      0
	      ExtModeMexFile	      "ext_comm"
	      ExtModeIntrfLevel	      "Level1"
	      RTWCAPISignals	      off
	      RTWCAPIParams	      off
	      RTWCAPIStates	      off
	      RTWCAPIRootIO	      off
	      GenerateASAP2	      off
	      MultiInstanceErrorCode  "Error"
	    }
	    PropName		    "Components"
	  }
	}
	SlCovCC.ConfigComp {
	  $ObjectID		  19
	  Version		  "1.16.2"
	  Description		  "Simulink Coverage Configuration Component"
	  Name			  "Simulink Coverage"
	  CovEnable		  off
	  CovScope		  "EntireSystem"
	  CovIncludeTopModel	  on
	  RecordCoverage	  off
	  CovPath		  "/"
	  CovSaveName		  "covdata"
	  CovMetricSettings	  "dwe"
	  CovNameIncrementing	  off
	  CovHtmlReporting	  off
	  CovForceBlockReductionOff on
	  CovEnableCumulative	  on
	  CovSaveCumulativeToWorkspaceVar off
	  CovSaveSingleToWorkspaceVar off
	  CovCumulativeVarName	  "covCumulativeData"
	  CovCumulativeReport	  off
	  CovSaveOutputData	  on
	  CovOutputDir		  "slcov_output/$ModelName$"
	  CovDataFileName	  "$ModelName$_cvdata"
	  CovReportOnPause	  on
	  CovModelRefEnable	  "off"
	  CovExternalEMLEnable	  on
	  CovSFcnEnable		  on
	  CovBoundaryAbsTol	  1e-05
	  CovBoundaryRelTol	  0.01
	  CovUseTimeInterval	  off
	  CovStartTime		  0
	  CovStopTime		  0
	}
	SSC.SimscapeCC {
	  $ObjectID		  20
	  Version		  "1.16.2"
	  Array {
	    Type		    "Handle"
	    Dimension		    2
	    MECH.SimMechanicsCC {
	      $ObjectID		      21
	      Version		      "1.16.2"
	      Name		      "SimscapeMultibody1G"
	      WarnOnRedundantConstraints on
	      WarnOnSingularInitialAssembly off
	      ShowCutJoints	      off
	      VisOnUpdateDiagram      off
	      VisDuringSimulation     off
	      EnableVisSimulationTime on
	      VisSampleTime	      "0"
	      DisableBodyVisControl   off
	      ShowCG		      on
	      ShowCS		      on
	      ShowOnlyPortCS	      off
	      HighlightModel	      on
	      FramesToBeSkipped	      "0"
	      AnimationDelay	      "3"
	      RecordAVI		      off
	      CompressAVI	      on
	      AviFileName	      ""
	      AutoFitVis	      "off"
	      EnableSelection	      on
	      LastVizWinPosition      "[-1 -1 -1 -1]"
	      CamPosition	      "[0 0 0]"
	      CamTarget		      "[0 0 -1]"
	      CamUpVector	      "[0 1 0]"
	      CamHeight		      "-1"
	      CamViewAngle	      "0"
	      VisBackgroundColor      "[0.9 0.9 0.95]"
	      DefaultBodyColor	      "[1 0 0]"
	      MDLBodyVisualizationType "Convex hull from body CS locations"
	      OVRRIDBodyVisualizationType "NONE"
	      VisConfigFile	      ""
	    }
	    simmechanics.ConfigurationSet {
	      $ObjectID		      22
	      Version		      "1.16.2"
	      Description	      "Simscape Multibody"
	      Array {
		Type			"Handle"
		Dimension		2
		simmechanics.DiagnosticsConfigSet {
		  $ObjectID		  23
		  Version		  "1.18.0"
		  DisabledProps		  []
		  Description		  "Diagnostics"
		  Name			  "DiagnosticsConfigSet"
		  SimMechanicsInvalidVisualProperty "warning"
		  SimMechanicsCrossSectionNullEdge "warning"
		  SimMechanicsUnconnectedFramePorts "warning"
		  SimMechanicsUnconnectedGeometryPorts "warning"
		  SimMechanicsRedundantBlock "warning"
		  SimMechanicsConflictingReferenceFrames "warning"
		  SimMechanicsRigidlyBoundBlock	"error"
		  SimMechanicsUnsatisfiedHighPriorityTargets "warning"
		  SimMechanicsJointTargetOverSpecification "error"
		}
		simmechanics.ExplorerConfigSet {
		  $ObjectID		  24
		  Version		  "1.18.0"
		  DisabledProps		  []
		  Description		  "Explorer"
		  Name			  "ExplorerConfigSet"
		  SimMechanicsOpenEditorOnUpdate on
		  InternalSimMechanicsExplorerSettings ""
		}
		PropName		"Components"
	      }
	      Name		      "SimscapeMultibody"
	    }
	    PropName		    "Components"
	  }
	  Name			  "Simscape"
	  EditingMode		  "Full"
	  ExplicitSolverDiagnosticOptions "warning"
	  GlobalZcOffDiagnosticOptions "warning"
	  SimscapeNormalizeSystem on
	  SimscapeNominalValues	  "[{\"value\":\"1\",\"unit\":\"A\"},{\"value\":\"1\",\"unit\":\"bar\"},{\"value\":\"1\",\"un"
	  "it\":\"cm^2\"},{\"value\":\"1\",\"unit\":\"cm^3/s\"},{\"value\":\"1\",\"unit\":\"kJ/kg\"},{\"value\":\"1\",\"unit\""
	  ":\"kW\"},{\"value\":\"1\",\"unit\":\"l\"},{\"value\":\"1\",\"unit\":\"N\"},{\"value\":\"1\",\"unit\":\"N*m\"},{\"va"
	  "lue\":\"1\",\"unit\":\"V\"}]"
	  SimscapeLogType	  "none"
	  SimscapeLogSimulationStatistics off
	  SimscapeLogToSDI	  off
	  SimscapeLogOpenViewer	  off
	  SimscapeLogName	  "simlog"
	  SimscapeLogDecimation	  1
	  SimscapeLogLimitData	  on
	  SimscapeLogDataHistory  5000
	  SimscapeUseOperatingPoints off
	  SimscapeOperatingPoint  ""
	  SelectedTab		  ""
	}
	PropName		"Components"
      }
      Name		      "Configuration"
      CurrentDlgPage	      "Solver"
      ConfigPrmDlgPosition    [ 145, 177, 1135, 847 ]
    }
    PropName		    "ConfigurationSets"
  }
  Simulink.ConfigSet {
    $PropName		    "ActiveConfigurationSet"
    $ObjectID		    8
  }
  Object {
    $PropName		    "DataTransfer"
    $ObjectID		    25
    $ClassName		    "Simulink.GlobalDataTransfer"
    DefaultTransitionBetweenSyncTasks "Ensure deterministic transfer (maximum delay)"
    DefaultTransitionBetweenAsyncTasks "Ensure data integrity only"
    DefaultTransitionBetweenContTasks "Ensure deterministic transfer (minimum delay)"
    DefaultExtrapolationMethodBetweenContTasks "None"
    AutoInsertRateTranBlk   [0]
  }
  ExplicitPartitioning	  off
  BlockDefaults {
    ForegroundColor	    "black"
    BackgroundColor	    "white"
    DropShadow		    off
    NamePlacement	    "normal"
    FontName		    "Helvetica"
    FontSize		    10
    FontWeight		    "normal"
    FontAngle		    "normal"
    ShowName		    on
    BlockRotation	    0
    BlockMirror		    off
  }
  AnnotationDefaults {
    HorizontalAlignment	    "left"
    VerticalAlignment	    "top"
    ForegroundColor	    "black"
    BackgroundColor	    "white"
    DropShadow		    off
    FontName		    "Helvetica"
    FontSize		    10
    FontWeight		    "normal"
    FontAngle		    "normal"
    UseDisplayTextAsClickCallback off
  }
  LineDefaults {
    FontName		    "Helvetica"
    FontSize		    9
    FontWeight		    "normal"
    FontAngle		    "normal"
  }
  MaskDefaults {
    SelfModifiable	    "off"
    IconFrame		    "on"
    IconOpaque		    "opaque"
    RunInitForIconRedraw    "off"
    IconRotate		    "none"
    PortRotate		    "default"
    IconUnits		    "autoscale"
  }
  MaskParameterDefaults {
    Evaluate		    "on"
    Tunable		    "on"
    NeverSave		    "off"
    Internal		    "off"
    ReadOnly		    "off"
    Enabled		    "on"
    Visible		    "on"
    ToolTip		    "on"
  }
  BlockParameterDefaults {
    Block {
      BlockType		      Gain
      Gain		      "1"
      Multiplication	      "Element-wise(K.*u)"
      ParamMin		      "[]"
      ParamMax		      "[]"
      ParamDataTypeStr	      "Inherit: Same as input"
      OutMin		      "[]"
      OutMax		      "[]"
      OutDataTypeStr	      "Inherit: Same as input"
      LockScale		      off
      RndMeth		      "Floor"
      SaturateOnIntegerOverflow	on
      SampleTime	      "-1"
    }
    Block {
      BlockType		      PMIOPort
      Port		      "1"
    }
    Block {
      BlockType		      Scope
      DefaultConfigurationName "Simulink.scopes.TimeScopeBlockCfg"
    }
    Block {
      BlockType		      SubSystem
      ShowPortLabels	      "FromPortIcon"
      Permissions	      "ReadWrite"
      PermitHierarchicalResolution "All"
      TreatAsAtomicUnit	      off
      MinAlgLoopOccurrences   off
      PropExecContextOutsideSubsystem off
      SystemSampleTime	      "-1"
      RTWSystemCode	      "Auto"
      RTWFcnNameOpts	      "Auto"
      RTWFileNameOpts	      "Auto"
      FunctionInterfaceSpec   "void_void"
      FunctionWithSeparateData off
      RTWMemSecFuncInitTerm   "Inherit from model"
      RTWMemSecFuncExecute    "Inherit from model"
      RTWMemSecDataConstants  "Inherit from model"
      RTWMemSecDataInternal   "Inherit from model"
      RTWMemSecDataParameters "Inherit from model"
      SimViewingDevice	      off
      DataTypeOverride	      "UseLocalSettings"
      DataTypeOverrideAppliesTo	"AllNumericTypes"
      MinMaxOverflowLogging   "UseLocalSettings"
      Opaque		      off
      MaskHideContents	      off
      SFBlockType	      "NONE"
      Variant		      off
      GeneratePreprocessorConditionals off
      TreatAsGroupedWhenPropagatingVariantConditions on
      ContentPreviewEnabled   off
      IsWebBlock	      off
    }
  }
  System {
    Name		    "Circulation_Model"
    Location		    [-7, -7, 1543, 831]
    Open		    off
    ModelBrowserVisibility  on
    ModelBrowserWidth	    200
    ScreenColor		    "white"
    PaperOrientation	    "landscape"
    PaperPositionMode	    "auto"
    PaperType		    "usletter"
    PaperUnits		    "inches"
    TiledPaperMargins	    [0.500000, 0.500000, 0.500000, 0.500000]
    TiledPageScale	    1
    ShowPageBoundaries	    off
    ZoomFactor		    "60"
    ReportName		    "simulink-default.rpt"
    SIDHighWatermark	    "142"
    Block {
      BlockType		      SubSystem
      Name		      "5th Harmonic power Supply"
      SID		      "120"
      Ports		      [0, 0, 0, 0, 0, 1, 1]
      Position		      [-2404, 560, -2256, 750]
      ZOrder		      111
      BlockRotation	      270
      RequestExecContextInheritance off
      ContentPreviewEnabled   on
      System {
	Name			"5th Harmonic power Supply"
	Location		[-7, -7, 1543, 831]
	Open			off
	ModelBrowserVisibility	on
	ModelBrowserWidth	200
	ScreenColor		"white"
	PaperOrientation	"landscape"
	PaperPositionMode	"auto"
	PaperType		"usletter"
	PaperUnits		"inches"
	TiledPaperMargins	[0.500000, 0.500000, 0.500000, 0.500000]
	TiledPageScale		1
	ShowPageBoundaries	off
	ZoomFactor		"50"
	Block {
	  BlockType		  Reference
	  Name			  "DC Voltage Source"
	  SID			  "10"
	  Ports			  [0, 0, 0, 0, 0, 1, 1]
	  Position		  [65, 640, 85, 675]
	  ZOrder		  13
	  BlockRotation		  270
	  LibraryVersion	  "1.2787"
	  FontName		  "Verdana"
	  FontSize		  11
	  SourceBlock		  "powerlib/Electrical\nSources/DC Voltage Source"
	  SourceType		  "DC Voltage Source"
	  ContentPreviewEnabled	  off
	  Amplitude		  "13128"
	  Measurements		  "None"
	}
	Block {
	  BlockType		  Reference
	  Name			  "Fifth Cos Harmonic"
	  SID			  "39"
	  Ports			  [0, 0, 0, 0, 0, 1, 1]
	  Position		  [63, 115, 87, 150]
	  ZOrder		  42
	  BlockRotation		  270
	  LibraryVersion	  "1.2787"
	  FontName		  "Verdana"
	  FontSize		  11
	  SourceBlock		  "powerlib/Electrical\nSources/AC Voltage Source"
	  SourceType		  "AC Voltage Source"
	  ContentPreviewEnabled	  off
	  Amplitude		  "68"
	  Phase			  "90"
	  Frequency		  "5"
	  SampleTime		  "0"
	  Measurements		  "None"
	  BusType		  "swing"
	  Pref			  "10e3"
	  Qref			  "0"
	  Qmin			  "-inf"
	  Qmax			  "+inf"
	}
	Block {
	  BlockType		  Reference
	  Name			  "Fifth Sine Harmonic"
	  SID			  "40"
	  Ports			  [0, 0, 0, 0, 0, 1, 1]
	  Position		  [63, 70, 87, 105]
	  ZOrder		  43
	  BlockRotation		  270
	  LibraryVersion	  "1.2787"
	  FontName		  "Verdana"
	  FontSize		  11
	  SourceBlock		  "powerlib/Electrical\nSources/AC Voltage Source"
	  SourceType		  "AC Voltage Source"
	  ContentPreviewEnabled	  off
	  Amplitude		  "-50.6"
	  Phase			  "0"
	  Frequency		  "5"
	  SampleTime		  "0"
	  Measurements		  "None"
	  BusType		  "swing"
	  Pref			  "10e3"
	  Qref			  "0"
	  Qmin			  "-inf"
	  Qmax			  "+inf"
	}
	Block {
	  BlockType		  Reference
	  Name			  "First Cos Harmonic"
	  SID			  "11"
	  Ports			  [0, 0, 0, 0, 0, 1, 1]
	  Position		  [63, 580, 87, 615]
	  ZOrder		  14
	  BlockRotation		  270
	  LibraryVersion	  "1.2787"
	  FontName		  "Verdana"
	  FontSize		  11
	  SourceBlock		  "powerlib/Electrical\nSources/AC Voltage Source"
	  SourceType		  "AC Voltage Source"
	  ContentPreviewEnabled	  off
	  Amplitude		  "-423"
	  Phase			  "90"
	  Frequency		  "1"
	  SampleTime		  "0"
	  Measurements		  "None"
	  BusType		  "swing"
	  Pref			  "10e3"
	  Qref			  "0"
	  Qmin			  "-inf"
	  Qmax			  "+inf"
	}
	Block {
	  BlockType		  Reference
	  Name			  "First Sine Harmonic1"
	  SID			  "13"
	  Ports			  [0, 0, 0, 0, 0, 1, 1]
	  Position		  [63, 520, 87, 555]
	  ZOrder		  16
	  BlockRotation		  270
	  LibraryVersion	  "1.2787"
	  FontName		  "Verdana"
	  FontSize		  11
	  SourceBlock		  "powerlib/Electrical\nSources/AC Voltage Source"
	  SourceType		  "AC Voltage Source"
	  ContentPreviewEnabled	  off
	  Amplitude		  "1417"
	  Phase			  "0"
	  Frequency		  "1"
	  SampleTime		  "0"
	  Measurements		  "None"
	  BusType		  "swing"
	  Pref			  "10e3"
	  Qref			  "0"
	  Qmin			  "-inf"
	  Qmax			  "+inf"
	}
	Block {
	  BlockType		  Reference
	  Name			  "Fourth Cos Harmonic"
	  SID			  "37"
	  Ports			  [0, 0, 0, 0, 0, 1, 1]
	  Position		  [63, 225, 87, 260]
	  ZOrder		  40
	  BlockRotation		  270
	  LibraryVersion	  "1.2787"
	  FontName		  "Verdana"
	  FontSize		  11
	  SourceBlock		  "powerlib/Electrical\nSources/AC Voltage Source"
	  SourceType		  "AC Voltage Source"
	  ContentPreviewEnabled	  off
	  Amplitude		  "-326"
	  Phase			  "90"
	  Frequency		  "4"
	  SampleTime		  "0"
	  Measurements		  "None"
	  BusType		  "swing"
	  Pref			  "10e3"
	  Qref			  "0"
	  Qmin			  "-inf"
	  Qmax			  "+inf"
	}
	Block {
	  BlockType		  Reference
	  Name			  "Fourth Sine Harmonic"
	  SID			  "38"
	  Ports			  [0, 0, 0, 0, 0, 1, 1]
	  Position		  [63, 170, 87, 205]
	  ZOrder		  41
	  BlockRotation		  270
	  LibraryVersion	  "1.2787"
	  FontName		  "Verdana"
	  FontSize		  11
	  SourceBlock		  "powerlib/Electrical\nSources/AC Voltage Source"
	  SourceType		  "AC Voltage Source"
	  ContentPreviewEnabled	  off
	  Amplitude		  "-238"
	  Phase			  "0"
	  Frequency		  "4"
	  SampleTime		  "0"
	  Measurements		  "None"
	  BusType		  "swing"
	  Pref			  "10e3"
	  Qref			  "0"
	  Qmin			  "-inf"
	  Qmax			  "+inf"
	}
	Block {
	  BlockType		  Reference
	  Name			  "Second Cos Harmonic"
	  SID			  "23"
	  Ports			  [0, 0, 0, 0, 0, 1, 1]
	  Position		  [63, 460, 87, 495]
	  ZOrder		  26
	  BlockRotation		  270
	  LibraryVersion	  "1.2787"
	  FontName		  "Verdana"
	  FontSize		  11
	  SourceBlock		  "powerlib/Electrical\nSources/AC Voltage Source"
	  SourceType		  "AC Voltage Source"
	  ContentPreviewEnabled	  off
	  Amplitude		  "-418"
	  Phase			  "90"
	  Frequency		  "2"
	  SampleTime		  "0"
	  Measurements		  "None"
	  BusType		  "swing"
	  Pref			  "10e3"
	  Qref			  "0"
	  Qmin			  "-inf"
	  Qmax			  "+inf"
	}
	Block {
	  BlockType		  Reference
	  Name			  "Second Sine Harmonic"
	  SID			  "28"
	  Ports			  [0, 0, 0, 0, 0, 1, 1]
	  Position		  [63, 395, 87, 430]
	  ZOrder		  31
	  BlockRotation		  270
	  LibraryVersion	  "1.2787"
	  FontName		  "Verdana"
	  FontSize		  11
	  SourceBlock		  "powerlib/Electrical\nSources/AC Voltage Source"
	  SourceType		  "AC Voltage Source"
	  ContentPreviewEnabled	  off
	  Amplitude		  "747"
	  Phase			  "0"
	  Frequency		  "2"
	  SampleTime		  "0"
	  Measurements		  "None"
	  BusType		  "swing"
	  Pref			  "10e3"
	  Qref			  "0"
	  Qmin			  "-inf"
	  Qmax			  "+inf"
	}
	Block {
	  BlockType		  Reference
	  Name			  "Third Cos Harmonic"
	  SID			  "31"
	  Ports			  [0, 0, 0, 0, 0, 1, 1]
	  Position		  [63, 335, 87, 370]
	  ZOrder		  34
	  BlockRotation		  270
	  LibraryVersion	  "1.2787"
	  FontName		  "Verdana"
	  FontSize		  11
	  SourceBlock		  "powerlib/Electrical\nSources/AC Voltage Source"
	  SourceType		  "AC Voltage Source"
	  ContentPreviewEnabled	  off
	  Amplitude		  "-615"
	  Phase			  "90"
	  Frequency		  "3"
	  SampleTime		  "0"
	  Measurements		  "None"
	  BusType		  "swing"
	  Pref			  "10e3"
	  Qref			  "0"
	  Qmin			  "-inf"
	  Qmax			  "+inf"
	}
	Block {
	  BlockType		  Reference
	  Name			  "Third Sine Harmonic "
	  SID			  "35"
	  Ports			  [0, 0, 0, 0, 0, 1, 1]
	  Position		  [63, 285, 87, 320]
	  ZOrder		  38
	  BlockRotation		  270
	  LibraryVersion	  "1.2787"
	  FontName		  "Verdana"
	  FontSize		  11
	  SourceBlock		  "powerlib/Electrical\nSources/AC Voltage Source"
	  SourceType		  "AC Voltage Source"
	  ContentPreviewEnabled	  off
	  Amplitude		  "312"
	  Phase			  "0"
	  Frequency		  "3"
	  SampleTime		  "0"
	  Measurements		  "None"
	  BusType		  "swing"
	  Pref			  "10e3"
	  Qref			  "0"
	  Qmin			  "-inf"
	  Qmax			  "+inf"
	}
	Block {
	  BlockType		  PMIOPort
	  Name			  "Conn1"
	  SID			  "121"
	  Position		  [255, 23, 285, 37]
	  ZOrder		  44
	  BlockMirror		  on
	  Side			  "Right"
	}
	Block {
	  BlockType		  PMIOPort
	  Name			  "Conn4"
	  SID			  "124"
	  Position		  [155, 698, 185, 712]
	  ZOrder		  47
	  BlockMirror		  on
	  Port			  "2"
	  Side			  "Left"
	}
	Line {
	  LineType		  "Connection"
	  ZOrder		  32
	  SrcBlock		  "Third Cos Harmonic"
	  SrcPort		  LConn1
	  DstBlock		  "Second Sine Harmonic"
	  DstPort		  RConn1
	}
	Line {
	  LineType		  "Connection"
	  ZOrder		  33
	  SrcBlock		  "Third Sine Harmonic "
	  SrcPort		  LConn1
	  DstBlock		  "Third Cos Harmonic"
	  DstPort		  RConn1
	}
	Line {
	  LineType		  "Connection"
	  ZOrder		  26
	  SrcBlock		  "First Sine Harmonic1"
	  SrcPort		  LConn1
	  DstBlock		  "First Cos Harmonic"
	  DstPort		  RConn1
	}
	Line {
	  LineType		  "Connection"
	  ZOrder		  38
	  SrcBlock		  "Fourth Cos Harmonic"
	  SrcPort		  RConn1
	  DstBlock		  "Fourth Sine Harmonic"
	  DstPort		  LConn1
	}
	Line {
	  LineType		  "Connection"
	  ZOrder		  34
	  SrcBlock		  "Third Sine Harmonic "
	  SrcPort		  RConn1
	  DstBlock		  "Fourth Cos Harmonic"
	  DstPort		  LConn1
	}
	Line {
	  LineType		  "Connection"
	  ZOrder		  27
	  SrcBlock		  "Second Cos Harmonic"
	  SrcPort		  LConn1
	  DstBlock		  "First Sine Harmonic1"
	  DstPort		  RConn1
	}
	Line {
	  LineType		  "Connection"
	  ZOrder		  28
	  SrcBlock		  "Second Sine Harmonic"
	  SrcPort		  LConn1
	  DstBlock		  "Second Cos Harmonic"
	  DstPort		  RConn1
	}
	Line {
	  LineType		  "Connection"
	  ZOrder		  14
	  SrcBlock		  "First Cos Harmonic"
	  SrcPort		  LConn1
	  DstBlock		  "DC Voltage Source"
	  DstPort		  RConn1
	}
	Line {
	  LineType		  "Connection"
	  ZOrder		  39
	  SrcBlock		  "Fourth Sine Harmonic"
	  SrcPort		  RConn1
	  DstBlock		  "Fifth Cos Harmonic"
	  DstPort		  LConn1
	}
	Line {
	  LineType		  "Connection"
	  ZOrder		  248
	  SrcBlock		  "Conn4"
	  SrcPort		  RConn1
	  Points		  [-65, 0]
	  DstBlock		  "DC Voltage Source"
	  DstPort		  LConn1
	}
	Line {
	  LineType		  "Connection"
	  ZOrder		  245
	  SrcBlock		  "Fifth Cos Harmonic"
	  SrcPort		  RConn1
	  Points		  [0, -70]
	  DstBlock		  "Conn1"
	  DstPort		  RConn1
	}
      }
    }
    Block {
      BlockType		      SubSystem
      Name		      "Anterior Circulation"
      SID		      "108"
      Ports		      [0, 0, 0, 0, 0, 1, 5]
      Position		      [-1560, 385, -1365, 545]
      ZOrder		      109
      RequestExecContextInheritance off
      ContentPreviewEnabled   on
      System {
	Name			"Anterior Circulation"
	Location		[-7, -7, 1543, 831]
	Open			off
	ModelBrowserVisibility	on
	ModelBrowserWidth	200
	ScreenColor		"white"
	PaperOrientation	"landscape"
	PaperPositionMode	"auto"
	PaperType		"usletter"
	PaperUnits		"inches"
	TiledPaperMargins	[0.500000, 0.500000, 0.500000, 0.500000]
	TiledPageScale		1
	ShowPageBoundaries	off
	ZoomFactor		"60"
	Block {
	  BlockType		  Reference
	  Name			  "AC0A"
	  SID			  "72"
	  Ports			  [0, 0, 0, 0, 0, 1, 1]
	  Position		  [516, 225, 554, 305]
	  ZOrder		  73
	  BlockRotation		  270
	  BlockMirror		  on
	  NamePlacement		  "alternate"
	  LibraryVersion	  "1.2787"
	  SourceBlock		  "powerlib/Elements/Series RLC Branch"
	  SourceType		  "Series RLC Branch"
	  LConnTagsString	  "__new0"
	  RConnTagsString	  "__new0"
	  BranchType		  "R"
	  Resistance		  "2000"
	  Inductance		  "1e-3"
	  SetiL0		  off
	  InitialCurrent	  "0"
	  Capacitance		  "1e-6"
	  Setx0			  off
	  InitialVoltage	  "0"
	  Measurements		  "Branch voltage and current"
	}
	Block {
	  BlockType		  Reference
	  Name			  "L ECA"
	  SID			  "70"
	  Ports			  [0, 0, 0, 0, 0, 1, 1]
	  Position		  [655, 21, 735, 59]
	  ZOrder		  71
	  LibraryVersion	  "1.2787"
	  SourceBlock		  "powerlib/Elements/Series RLC Branch"
	  SourceType		  "Series RLC Branch"
	  LConnTagsString	  "__new0"
	  RConnTagsString	  "__new0"
	  BranchType		  "R"
	  Resistance		  "2000"
	  Inductance		  "1e-3"
	  SetiL0		  off
	  InitialCurrent	  "0"
	  Capacitance		  "1e-6"
	  Setx0			  off
	  InitialVoltage	  "0"
	  Measurements		  "Branch voltage and current"
	}
	Block {
	  BlockType		  Reference
	  Name			  "L ICA\n"
	  SID			  "55"
	  Ports			  [0, 0, 0, 0, 0, 1, 1]
	  Position		  [170, 171, 250, 209]
	  ZOrder		  56
	  LibraryVersion	  "1.2787"
	  SourceBlock		  "powerlib/Elements/Series RLC Branch"
	  SourceType		  "Series RLC Branch"
	  LConnTagsString	  "__new0"
	  RConnTagsString	  "__new0"
	  BranchType		  "R"
	  Resistance		  "10"
	  Inductance		  "1e-3"
	  SetiL0		  off
	  InitialCurrent	  "0"
	  Capacitance		  "1e-6"
	  Setx0			  off
	  InitialVoltage	  "0"
	  Measurements		  "None"
	}
	Block {
	  BlockType		  Reference
	  Name			  "L MCA"
	  SID			  "57"
	  Ports			  [0, 0, 0, 0, 0, 1, 1]
	  Position		  [370, 106, 450, 144]
	  ZOrder		  58
	  LibraryVersion	  "1.2787"
	  SourceBlock		  "powerlib/Elements/Series RLC Branch"
	  SourceType		  "Series RLC Branch"
	  LConnTagsString	  "__new0"
	  RConnTagsString	  "__new0"
	  BranchType		  "R"
	  Resistance		  "400"
	  Inductance		  "1e-3"
	  SetiL0		  off
	  InitialCurrent	  "0"
	  Capacitance		  "1e-6"
	  Setx0			  off
	  InitialVoltage	  "0"
	  Measurements		  "Branch voltage and current"
	}
	Block {
	  BlockType		  Reference
	  Name			  "LA1\n"
	  SID			  "51"
	  Ports			  [0, 0, 0, 0, 0, 1, 1]
	  Position		  [370, 171, 450, 209]
	  ZOrder		  52
	  LibraryVersion	  "1.2787"
	  SourceBlock		  "powerlib/Elements/Series RLC Branch"
	  SourceType		  "Series RLC Branch"
	  LConnTagsString	  "__new0"
	  RConnTagsString	  "__new0"
	  BranchType		  "R"
	  Resistance		  "250"
	  Inductance		  "1e-3"
	  SetiL0		  off
	  InitialCurrent	  "0"
	  Capacitance		  "1e-6"
	  Setx0			  off
	  InitialVoltage	  "0"
	  Measurements		  "Branch voltage and current"
	}
	Block {
	  BlockType		  Reference
	  Name			  "LA2"
	  SID			  "52"
	  Ports			  [0, 0, 0, 0, 0, 1, 1]
	  Position		  [610, 171, 690, 209]
	  ZOrder		  53
	  LibraryVersion	  "1.2787"
	  SourceBlock		  "powerlib/Elements/Series RLC Branch"
	  SourceType		  "Series RLC Branch"
	  LConnTagsString	  "__new0"
	  RConnTagsString	  "__new0"
	  BranchType		  "R"
	  Resistance		  "300"
	  Inductance		  "1e-3"
	  SetiL0		  off
	  InitialCurrent	  "0"
	  Capacitance		  "1e-6"
	  Setx0			  off
	  InitialVoltage	  "0"
	  Measurements		  "Branch voltage and current"
	}
	Block {
	  BlockType		  Reference
	  Name			  "R ECA"
	  SID			  "71"
	  Ports			  [0, 0, 0, 0, 0, 1, 1]
	  Position		  [785, 346, 865, 384]
	  ZOrder		  72
	  LibraryVersion	  "1.2787"
	  SourceBlock		  "powerlib/Elements/Series RLC Branch"
	  SourceType		  "Series RLC Branch"
	  LConnTagsString	  "__new0"
	  RConnTagsString	  "__new0"
	  BranchType		  "R"
	  Resistance		  "2000"
	  Inductance		  "1e-3"
	  SetiL0		  off
	  InitialCurrent	  "0"
	  Capacitance		  "1e-6"
	  Setx0			  off
	  InitialVoltage	  "0"
	  Measurements		  "Branch voltage and current"
	}
	Block {
	  BlockType		  Reference
	  Name			  "R ICA"
	  SID			  "56"
	  Ports			  [0, 0, 0, 0, 0, 1, 1]
	  Position		  [170, 291, 250, 329]
	  ZOrder		  57
	  LibraryVersion	  "1.2787"
	  SourceBlock		  "powerlib/Elements/Series RLC Branch"
	  SourceType		  "Series RLC Branch"
	  LConnTagsString	  "__new0"
	  RConnTagsString	  "__new0"
	  BranchType		  "R"
	  Resistance		  "10"
	  Inductance		  "1e-3"
	  SetiL0		  off
	  InitialCurrent	  "0"
	  Capacitance		  "1e-6"
	  Setx0			  off
	  InitialVoltage	  "0"
	  Measurements		  "Branch voltage and current"
	}
	Block {
	  BlockType		  Reference
	  Name			  "R MCA"
	  SID			  "58"
	  Ports			  [0, 0, 0, 0, 0, 1, 1]
	  Position		  [370, 381, 450, 419]
	  ZOrder		  59
	  LibraryVersion	  "1.2787"
	  SourceBlock		  "powerlib/Elements/Series RLC Branch"
	  SourceType		  "Series RLC Branch"
	  LConnTagsString	  "__new0"
	  RConnTagsString	  "__new0"
	  BranchType		  "R"
	  Resistance		  "400"
	  Inductance		  "1e-3"
	  SetiL0		  off
	  InitialCurrent	  "0"
	  Capacitance		  "1e-6"
	  Setx0			  off
	  InitialVoltage	  "0"
	  Measurements		  "Branch voltage and current"
	}
	Block {
	  BlockType		  Reference
	  Name			  "RA 1"
	  SID			  "53"
	  Ports			  [0, 0, 0, 0, 0, 1, 1]
	  Position		  [370, 291, 450, 329]
	  ZOrder		  54
	  LibraryVersion	  "1.2787"
	  SourceBlock		  "powerlib/Elements/Series RLC Branch"
	  SourceType		  "Series RLC Branch"
	  LConnTagsString	  "__new0"
	  RConnTagsString	  "__new0"
	  BranchType		  "R"
	  Resistance		  "250"
	  Inductance		  "1e-3"
	  SetiL0		  off
	  InitialCurrent	  "0"
	  Capacitance		  "1e-6"
	  Setx0			  off
	  InitialVoltage	  "0"
	  Measurements		  "Branch voltage and current"
	}
	Block {
	  BlockType		  Reference
	  Name			  "RA 2\n"
	  SID			  "54"
	  Ports			  [0, 0, 0, 0, 0, 1, 1]
	  Position		  [610, 291, 690, 329]
	  ZOrder		  55
	  LibraryVersion	  "1.2787"
	  SourceBlock		  "powerlib/Elements/Series RLC Branch"
	  SourceType		  "Series RLC Branch"
	  LConnTagsString	  "__new0"
	  RConnTagsString	  "__new0"
	  BranchType		  "R"
	  Resistance		  "300"
	  Inductance		  "1e-3"
	  SetiL0		  off
	  InitialCurrent	  "0"
	  Capacitance		  "1e-6"
	  Setx0			  off
	  InitialVoltage	  "0"
	  Measurements		  "Branch voltage and current"
	}
	Block {
	  BlockType		  PMIOPort
	  Name			  "Conn1"
	  SID			  "109"
	  Position		  [910, 33, 940, 47]
	  ZOrder		  74
	  BlockMirror		  on
	  Side			  "Right"
	}
	Block {
	  BlockType		  PMIOPort
	  Name			  "Conn2"
	  SID			  "110"
	  Position		  [925, 208, 955, 222]
	  ZOrder		  75
	  BlockMirror		  on
	  Port			  "2"
	  Side			  "Right"
	}
	Block {
	  BlockType		  PMIOPort
	  Name			  "Conn3"
	  SID			  "111"
	  Position		  [560, 313, 590, 327]
	  ZOrder		  76
	  BlockMirror		  on
	  Port			  "3"
	  Side			  "Right"
	}
	Block {
	  BlockType		  PMIOPort
	  Name			  "Conn4"
	  SID			  "112"
	  Position		  [740, 428, 770, 442]
	  ZOrder		  77
	  BlockMirror		  on
	  Port			  "4"
	  Side			  "Right"
	}
	Block {
	  BlockType		  PMIOPort
	  Name			  "Conn5"
	  SID			  "113"
	  Position		  [740, 473, 770, 487]
	  ZOrder		  78
	  BlockMirror		  on
	  Port			  "5"
	  Side			  "Right"
	}
	Block {
	  BlockType		  PMIOPort
	  Name			  "Conn6"
	  SID			  "114"
	  Position		  [20, 473, 50, 487]
	  ZOrder		  79
	  Port			  "6"
	  Side			  "Left"
	}
	Line {
	  LineType		  "Connection"
	  ZOrder		  227
	  SrcBlock		  "Conn2"
	  SrcPort		  RConn1
	  Points		  [-15, 0; 0, 150]
	  DstBlock		  "R ECA"
	  DstPort		  RConn1
	}
	Line {
	  LineType		  "Connection"
	  ZOrder		  137
	  SrcBlock		  "RA 1"
	  SrcPort		  LConn1
	  Points		  [-15, 0]
	  Branch {
	    ConnectType		    "DEST_DEST"
	    SrcBlock		    "R MCA"
	    SrcPort		    LConn1
	    Points		    [-15, 0; 0, -90]
	  }
	  Branch {
	    ConnectType		    "DEST_SRC"
	    Points		    [-46, 0]
	    Branch {
	      ConnectType	      "DEST_DEST"
	      SrcBlock		      "Conn5"
	      SrcPort		      RConn1
	      Points		      [0, 9; -431, 0; 0, -179]
	    }
	    Branch {
	      ConnectType	      "DEST_SRC"
	      DstBlock		      "R ICA"
	      DstPort		      RConn1
	    }
	  }
	}
	Line {
	  LineType		  "Connection"
	  ZOrder		  55
	  SrcBlock		  "LA1\n"
	  SrcPort		  RConn1
	  Points		  [71, 0]
	  Branch {
	    ConnectType		    "DEST_DEST"
	    SrcBlock		    "AC0A"
	    SrcPort		    LConn1
	    Points		    [1, 0; 0, -20]
	  }
	  Branch {
	    ConnectType		    "DEST_SRC"
	    DstBlock		    "LA2"
	    DstPort		    LConn1
	  }
	}
	Line {
	  LineType		  "Connection"
	  ZOrder		  132
	  SrcBlock		  "L MCA"
	  SrcPort		  LConn1
	  Points		  [-77, 0; 0, 65]
	  Branch {
	    ConnectType		    "DEST_DEST"
	    SrcBlock		    "Conn4"
	    SrcPort		    RConn1
	    Points		    [-447, 0; 0, -245]
	  }
	  Branch {
	    ConnectType		    "DEST_SRC"
	    DstBlock		    "L ICA\n"
	    DstPort		    RConn1
	  }
	  Branch {
	    ConnectType		    "DEST_DEST"
	    SrcBlock		    "LA1\n"
	    SrcPort		    LConn1
	    Points		    [-77, 0]
	  }
	}
	Line {
	  LineType		  "Connection"
	  ZOrder		  58
	  SrcBlock		  "RA 1"
	  SrcPort		  RConn1
	  DstBlock		  "RA 2\n"
	  DstPort		  LConn1
	}
	Line {
	  LineType		  "Connection"
	  ZOrder		  71
	  SrcBlock		  "RA 2\n"
	  SrcPort		  RConn1
	  Points		  [16, 0]
	  Branch {
	    ConnectType		    "DEST_DEST"
	    SrcBlock		    "R MCA"
	    SrcPort		    RConn1
	    Points		    [256, 0; 0, -90]
	  }
	  Branch {
	    ConnectType		    "DEST_SRC"
	    Points		    [0, -120]
	    Branch {
	      ConnectType	      "DEST_DEST"
	      SrcBlock		      "L MCA"
	      SrcPort		      RConn1
	      Points		      [256, 0; 0, 65]
	    }
	    Branch {
	      ConnectType	      "DEST_SRC"
	      DstBlock		      "LA2"
	      DstPort		      RConn1
	    }
	  }
	}
	Line {
	  LineType		  "Connection"
	  ZOrder		  228
	  SrcBlock		  "AC0A"
	  SrcPort		  RConn1
	  DstBlock		  "Conn3"
	  DstPort		  RConn1
	}
	Line {
	  LineType		  "Connection"
	  ZOrder		  100
	  SrcBlock		  "R ECA"
	  SrcPort		  LConn1
	  Points		  [-631, 0; 0, -55]
	  Branch {
	    ConnectType		    "DEST_DEST"
	    Points		    [139, 245; 0, 65]
	    Branch {
	      ConnectType	      "SRC_SRC"
	      Points		      [-29, 0; 0, 235]
	      DstBlock		      "Conn6"
	      DstPort		      RConn1
	    }
	    Branch {
	      ConnectType	      "SRC_DEST"
	      Points		      [139, 190; 0, 55]
	      Branch {
		ConnectType		"SRC_DEST"
		SrcBlock		"L ECA"
		SrcPort			LConn1
		Points			[-501, 0; 0, 150]
	      }
	      Branch {
		ConnectType		"SRC_DEST"
		SrcBlock		"L ICA\n"
		SrcPort			LConn1
		Points			[-16, 0]
	      }
	    }
	  }
	  Branch {
	    ConnectType		    "DEST_SRC"
	    DstBlock		    "R ICA"
	    DstPort		    LConn1
	  }
	}
	Line {
	  LineType		  "Connection"
	  ZOrder		  226
	  SrcBlock		  "L ECA"
	  SrcPort		  RConn1
	  DstBlock		  "Conn1"
	  DstPort		  RConn1
	}
      }
    }
    Block {
      BlockType		      Reference
      Name		      "Anterior Peripheral Resistance1"
      SID		      "68"
      Ports		      [0, 0, 0, 0, 0, 1, 1]
      Position		      [-945, 816, -865, 854]
      ZOrder		      69
      LibraryVersion	      "1.2787"
      SourceBlock	      "powerlib/Elements/Series RLC Branch"
      SourceType	      "Series RLC Branch"
      LConnTagsString	      "__new0"
      RConnTagsString	      "__new0"
      BranchType	      "R"
      Resistance	      "1"
      Inductance	      "1e-3"
      SetiL0		      off
      InitialCurrent	      "0"
      Capacitance	      "1e-6"
      Setx0		      off
      InitialVoltage	      "0"
      Measurements	      "None"
    }
    Block {
      BlockType		      Reference
      Name		      "Current Measurement"
      SID		      "45"
      Ports		      [0, 1, 0, 0, 0, 1, 1]
      Position		      [-2075, 413, -2050, 437]
      ZOrder		      46
      LibraryVersion	      "1.2787"
      UserDataPersistent      on
      SourceBlock	      "powerlib/Measurements/Current Measurement"
      SourceType	      "Current Measurement"
      ContentPreviewEnabled   on
      PhasorSimulation	      off
      OutputType	      "Complex"
      PSBequivalent	      "0"
    }
    Block {
      BlockType		      Reference
      Name		      "ELJV"
      SID		      "83"
      Ports		      [0, 0, 0, 0, 0, 1, 1]
      Position		      [-120, 119, -65, 171]
      ZOrder		      84
      BlockMirror	      on
      AttributesFormatString  "\\n"
      LibraryVersion	      "1.2787"
      FontName		      "Verdana"
      FontSize		      11
      SourceBlock	      "powerlib/Elements/Parallel RLC Branch"
      SourceType	      "Parallel RLC Branch"
      LConnTagsString	      "a"
      RConnTagsString	      "__new0"
      BranchType	      "R"
      Resistance	      "2500"
      Inductance	      "1e-3"
      SetiL0		      off
      InitialCurrent	      "0"
      Capacitance	      "1e-6"
      Setx0		      off
      InitialVoltage	      "0"
      Measurements	      "None"
    }
    Block {
      BlockType		      Reference
      Name		      "ERJV"
      SID		      "95"
      Ports		      [0, 0, 0, 0, 0, 1, 1]
      Position		      [-35, 949, 20, 1001]
      ZOrder		      96
      BlockMirror	      on
      AttributesFormatString  "\\n"
      LibraryVersion	      "1.2787"
      FontName		      "Verdana"
      FontSize		      11
      SourceBlock	      "powerlib/Elements/Parallel RLC Branch"
      SourceType	      "Parallel RLC Branch"
      LConnTagsString	      "a"
      RConnTagsString	      "__new0"
      BranchType	      "R"
      Resistance	      "2500"
      Inductance	      "1e-3"
      SetiL0		      off
      InitialCurrent	      "0"
      Capacitance	      "1e-6"
      Setx0		      off
      InitialVoltage	      "0"
      Measurements	      "None"
    }
    Block {
      BlockType		      Reference
      Name		      "Filter L"
      SID		      "106"
      Ports		      [0, 0, 0, 0, 0, 1, 1]
      Position		      [195, 641, 265, 669]
      ZOrder		      107
      LibraryVersion	      "1.2787"
      FontName		      "Verdana"
      FontSize		      11
      SourceBlock	      "powerlib/Elements/Series RLC Branch"
      SourceType	      "Series RLC Branch"
      LConnTagsString	      "__new0"
      RConnTagsString	      "__new0"
      BranchType	      "L"
      Resistance	      "2e9"
      Inductance	      "100"
      SetiL0		      off
      InitialCurrent	      "6.69e-006"
      Capacitance	      "1e-6"
      Setx0		      off
      InitialVoltage	      "0"
      Measurements	      "None"
    }
    Block {
      BlockType		      Reference
      Name		      "Filter R"
      SID		      "107"
      Ports		      [0, 0, 0, 0, 0, 1, 1]
      Position		      [316, 705, 344, 775]
      ZOrder		      108
      BlockRotation	      270
      LibraryVersion	      "1.2787"
      FontName		      "Verdana"
      FontSize		      11
      SourceBlock	      "powerlib/Elements/Series RLC Branch"
      SourceType	      "Series RLC Branch"
      LConnTagsString	      "__new0"
      RConnTagsString	      "__new0"
      BranchType	      "R"
      Resistance	      "550"
      Inductance	      "1e-3"
      SetiL0		      off
      InitialCurrent	      "0"
      Capacitance	      "0.00012803e-6"
      Setx0		      off
      InitialVoltage	      "13332.2368"
      Measurements	      "None"
    }
    Block {
      BlockType		      Gain
      Name		      "Flow rate"
      SID		      "127"
      Position		      [450, 995, 480, 1025]
      ZOrder		      114
      Gain		      "0.006*1000"
      ParamDataTypeStr	      "Inherit: Inherit via internal rule"
      OutDataTypeStr	      "Inherit: Inherit via internal rule"
      SaturateOnIntegerOverflow	off
    }
    Block {
      BlockType		      Reference
      Name		      "Ground1"
      SID		      "18"
      Ports		      [0, 0, 0, 0, 0, 1]
      Position		      [-2311, 1360, -2289, 1385]
      ZOrder		      21
      BlockRotation	      270
      BlockMirror	      on
      ShowName		      off
      LibraryVersion	      "1.2787"
      SourceBlock	      "powerlib/Elements/Ground"
      SourceType	      "Ground"
      LConnTagsString	      "a"
    }
    Block {
      BlockType		      Reference
      Name		      "I (cm^3/s)2"
      SID		      "126"
      Ports		      [0, 1, 0, 0, 0, 1, 1]
      Position		      [318, 950, 342, 975]
      ZOrder		      113
      BlockRotation	      270
      BlockMirror	      on
      NamePlacement	      "alternate"
      ShowName		      off
      LibraryVersion	      "1.2787"
      FontName		      "Verdana"
      FontSize		      11
      SourceBlock	      "powerlib/Measurements/Current Measurement"
      SourceType	      "Current Measurement"
      ContentPreviewEnabled   off
      PhasorSimulation	      off
      OutputType	      "Complex"
      PSBequivalent	      "0"
    }
    Block {
      BlockType		      Reference
      Name		      "I (cm^3/s)3"
      SID		      "135"
      Ports		      [0, 1, 0, 0, 0, 1, 1]
      Position		      [-105, 1408, -80, 1432]
      ZOrder		      122
      BlockMirror	      on
      NamePlacement	      "alternate"
      ShowName		      off
      LibraryVersion	      "1.2787"
      FontName		      "Verdana"
      FontSize		      11
      SourceBlock	      "powerlib/Measurements/Current Measurement"
      SourceType	      "Current Measurement"
      ContentPreviewEnabled   off
      PhasorSimulation	      off
      OutputType	      "Complex"
      PSBequivalent	      "0"
    }
    Block {
      BlockType		      Reference
      Name		      "ILJV"
      SID		      "100"
      Ports		      [0, 0, 0, 0, 0, 1, 1]
      Position		      [70, 1339, 125, 1391]
      ZOrder		      101
      BlockMirror	      on
      AttributesFormatString  "\\n"
      LibraryVersion	      "1.2787"
      FontName		      "Verdana"
      FontSize		      11
      SourceBlock	      "powerlib/Elements/Parallel RLC Branch"
      SourceType	      "Parallel RLC Branch"
      LConnTagsString	      "a"
      RConnTagsString	      "__new0"
      BranchType	      "R"
      Resistance	      "10"
      Inductance	      "1e-3"
      SetiL0		      off
      InitialCurrent	      "0"
      Capacitance	      "1e-6"
      Setx0		      off
      InitialVoltage	      "0"
      Measurements	      "None"
    }
    Block {
      BlockType		      Reference
      Name		      "IRJV"
      SID		      "101"
      Ports		      [0, 0, 0, 0, 0, 1, 1]
      Position		      [70, 1439, 125, 1491]
      ZOrder		      102
      BlockMirror	      on
      AttributesFormatString  "\\n"
      LibraryVersion	      "1.2787"
      FontName		      "Verdana"
      FontSize		      11
      SourceBlock	      "powerlib/Elements/Parallel RLC Branch"
      SourceType	      "Parallel RLC Branch"
      LConnTagsString	      "a"
      RConnTagsString	      "__new0"
      BranchType	      "R"
      Resistance	      "10"
      Inductance	      "1e-3"
      SetiL0		      off
      InitialCurrent	      "0"
      Capacitance	      "1e-6"
      Setx0		      off
      InitialVoltage	      "0"
      Measurements	      "None"
    }
    Block {
      BlockType		      Reference
      Name		      "L Facial"
      SID		      "85"
      Ports		      [0, 0, 0, 0, 0, 1, 1]
      Position		      [-485, 295, -445, 325]
      ZOrder		      86
      AttributesFormatString  "\\n"
      LibraryVersion	      "1.2787"
      FontName		      "Verdana"
      FontSize		      11
      SourceBlock	      "powerlib/Elements/Parallel RLC Branch"
      SourceType	      "Parallel RLC Branch"
      LConnTagsString	      "a"
      RConnTagsString	      "__new0"
      BranchType	      "R"
      Resistance	      "2000"
      Inductance	      "1e-3"
      SetiL0		      off
      InitialCurrent	      "0"
      Capacitance	      "200e-3"
      Setx0		      off
      InitialVoltage	      "0"
      Measurements	      "None"
    }
    Block {
      BlockType		      Reference
      Name		      "L Lingual"
      SID		      "88"
      Ports		      [0, 0, 0, 0, 0, 1, 1]
      Position		      [-535, 370, -495, 400]
      ZOrder		      89
      AttributesFormatString  "\\n"
      LibraryVersion	      "1.2787"
      FontName		      "Verdana"
      FontSize		      11
      SourceBlock	      "powerlib/Elements/Parallel RLC Branch"
      SourceType	      "Parallel RLC Branch"
      LConnTagsString	      "a"
      RConnTagsString	      "__new0"
      BranchType	      "R"
      Resistance	      "2000"
      Inductance	      "1e-3"
      SetiL0		      off
      InitialCurrent	      "0"
      Capacitance	      "200e-3"
      Setx0		      off
      InitialVoltage	      "0"
      Measurements	      "None"
    }
    Block {
      BlockType		      Reference
      Name		      "L Maxillary"
      SID		      "86"
      Ports		      [0, 0, 0, 0, 0, 1, 1]
      Position		      [-315, 65, -275, 95]
      ZOrder		      87
      AttributesFormatString  "\\n"
      LibraryVersion	      "1.2787"
      FontName		      "Verdana"
      FontSize		      11
      SourceBlock	      "powerlib/Elements/Parallel RLC Branch"
      SourceType	      "Parallel RLC Branch"
      LConnTagsString	      "a"
      RConnTagsString	      "__new0"
      BranchType	      "R"
      Resistance	      "1000"
      Inductance	      "1e-3"
      SetiL0		      off
      InitialCurrent	      "0"
      Capacitance	      "200e-3"
      Setx0		      off
      InitialVoltage	      "0"
      Measurements	      "None"
    }
    Block {
      BlockType		      Reference
      Name		      "L Occipital"
      SID		      "84"
      Ports		      [0, 0, 0, 0, 0, 1, 1]
      Position		      [-485, 220, -445, 250]
      ZOrder		      85
      AttributesFormatString  "\\n"
      LibraryVersion	      "1.2787"
      FontName		      "Verdana"
      FontSize		      11
      SourceBlock	      "powerlib/Elements/Parallel RLC Branch"
      SourceType	      "Parallel RLC Branch"
      LConnTagsString	      "a"
      RConnTagsString	      "__new0"
      BranchType	      "R"
      Resistance	      "2000"
      Inductance	      "1e-3"
      SetiL0		      off
      InitialCurrent	      "0"
      Capacitance	      "200e-3"
      Setx0		      off
      InitialVoltage	      "0"
      Measurements	      "None"
    }
    Block {
      BlockType		      Reference
      Name		      "L PCoA\n"
      SID		      "59"
      Ports		      [0, 0, 0, 0, 0, 1, 1]
      Position		      [-1144, 630, -1106, 710]
      ZOrder		      60
      BlockRotation	      270
      BlockMirror	      on
      NamePlacement	      "alternate"
      LibraryVersion	      "1.2787"
      SourceBlock	      "powerlib/Elements/Series RLC Branch"
      SourceType	      "Series RLC Branch"
      LConnTagsString	      "__new0"
      RConnTagsString	      "__new0"
      BranchType	      "R"
      Resistance	      "1"
      Inductance	      "1e-3"
      SetiL0		      off
      InitialCurrent	      "0"
      Capacitance	      "1e-6"
      Setx0		      off
      InitialVoltage	      "0"
      Measurements	      "None"
    }
    Block {
      BlockType		      Reference
      Name		      "L Posterior Auricular Artery"
      SID		      "87"
      Ports		      [0, 0, 0, 0, 0, 1, 1]
      Position		      [-445, 45, -405, 75]
      ZOrder		      88
      NamePlacement	      "alternate"
      AttributesFormatString  "\\n"
      LibraryVersion	      "1.2787"
      FontName		      "Verdana"
      FontSize		      11
      SourceBlock	      "powerlib/Elements/Parallel RLC Branch"
      SourceType	      "Parallel RLC Branch"
      LConnTagsString	      "a"
      RConnTagsString	      "__new0"
      BranchType	      "R"
      Resistance	      "1000"
      Inductance	      "1e-3"
      SetiL0		      off
      InitialCurrent	      "0"
      Capacitance	      "200e-3"
      Setx0		      off
      InitialVoltage	      "0"
      Measurements	      "None"
    }
    Block {
      BlockType		      Reference
      Name		      "L S.Temporal"
      SID		      "82"
      Ports		      [0, 0, 0, 0, 0, 1, 1]
      Position		      [-305, 130, -265, 160]
      ZOrder		      83
      AttributesFormatString  "\\n"
      LibraryVersion	      "1.2787"
      FontName		      "Verdana"
      FontSize		      11
      SourceBlock	      "powerlib/Elements/Parallel RLC Branch"
      SourceType	      "Parallel RLC Branch"
      LConnTagsString	      "a"
      RConnTagsString	      "__new0"
      BranchType	      "R"
      Resistance	      "1000"
      Inductance	      "1e-3"
      SetiL0		      off
      InitialCurrent	      "0"
      Capacitance	      "200e-3"
      Setx0		      off
      InitialVoltage	      "0"
      Measurements	      "None"
    }
    Block {
      BlockType		      Reference
      Name		      "LECA1"
      SID		      "78"
      Ports		      [0, 0, 0, 0, 0, 1, 1]
      Position		      [-800, 130, -760, 160]
      ZOrder		      79
      AttributesFormatString  "\\n"
      LibraryVersion	      "1.2787"
      FontName		      "Verdana"
      FontSize		      11
      SourceBlock	      "powerlib/Elements/Parallel RLC Branch"
      SourceType	      "Parallel RLC Branch"
      LConnTagsString	      "a"
      RConnTagsString	      "__new0"
      BranchType	      "R"
      Resistance	      "2500"
      Inductance	      "1e-3"
      SetiL0		      off
      InitialCurrent	      "0"
      Capacitance	      "200e-3"
      Setx0		      off
      InitialVoltage	      "0"
      Measurements	      "None"
    }
    Block {
      BlockType		      Reference
      Name		      "LECA2"
      SID		      "79"
      Ports		      [0, 0, 0, 0, 0, 1, 1]
      Position		      [-670, 130, -630, 160]
      ZOrder		      80
      AttributesFormatString  "\\n"
      LibraryVersion	      "1.2787"
      FontName		      "Verdana"
      FontSize		      11
      SourceBlock	      "powerlib/Elements/Parallel RLC Branch"
      SourceType	      "Parallel RLC Branch"
      LConnTagsString	      "a"
      RConnTagsString	      "__new0"
      BranchType	      "R"
      Resistance	      "1000"
      Inductance	      "1e-3"
      SetiL0		      off
      InitialCurrent	      "0"
      Capacitance	      "200e-3"
      Setx0		      off
      InitialVoltage	      "0"
      Measurements	      "None"
    }
    Block {
      BlockType		      Reference
      Name		      "LECA3"
      SID		      "80"
      Ports		      [0, 0, 0, 0, 0, 1, 1]
      Position		      [-555, 130, -515, 160]
      ZOrder		      81
      AttributesFormatString  "\\n"
      LibraryVersion	      "1.2787"
      FontName		      "Verdana"
      FontSize		      11
      SourceBlock	      "powerlib/Elements/Parallel RLC Branch"
      SourceType	      "Parallel RLC Branch"
      LConnTagsString	      "a"
      RConnTagsString	      "__new0"
      BranchType	      "R"
      Resistance	      "1000"
      Inductance	      "1e-3"
      SetiL0		      off
      InitialCurrent	      "0"
      Capacitance	      "200e-3"
      Setx0		      off
      InitialVoltage	      "0"
      Measurements	      "None"
    }
    Block {
      BlockType		      Reference
      Name		      "LECA4"
      SID		      "81"
      Ports		      [0, 0, 0, 0, 0, 1, 1]
      Position		      [-435, 130, -395, 160]
      ZOrder		      82
      AttributesFormatString  "\\n"
      LibraryVersion	      "1.2787"
      FontName		      "Verdana"
      FontSize		      11
      SourceBlock	      "powerlib/Elements/Parallel RLC Branch"
      SourceType	      "Parallel RLC Branch"
      LConnTagsString	      "a"
      RConnTagsString	      "__new0"
      BranchType	      "R"
      Resistance	      "1000"
      Inductance	      "1e-3"
      SetiL0		      off
      InitialCurrent	      "0"
      Capacitance	      "200e-3"
      Setx0		      off
      InitialVoltage	      "0"
      Measurements	      "None"
    }
    Block {
      BlockType		      SubSystem
      Name		      "Posterior Circulation"
      SID		      "115"
      Ports		      [0, 0, 0, 0, 0, 3, 1]
      Position		      [-1420, 802, -1210, 998]
      ZOrder		      110
      RequestExecContextInheritance off
      ContentPreviewEnabled   on
      System {
	Name			"Posterior Circulation"
	Location		[100, 100, 900, 600]
	Open			off
	ModelBrowserVisibility	on
	ModelBrowserWidth	200
	ScreenColor		"white"
	PaperOrientation	"landscape"
	PaperPositionMode	"auto"
	PaperType		"usletter"
	PaperUnits		"inches"
	TiledPaperMargins	[0.500000, 0.500000, 0.500000, 0.500000]
	TiledPageScale		1
	ShowPageBoundaries	off
	ZoomFactor		"60"
	Block {
	  BlockType		  Reference
	  Name			  "BA"
	  SID			  "65"
	  Ports			  [0, 0, 0, 0, 0, 1, 1]
	  Position		  [340, 196, 420, 234]
	  ZOrder		  66
	  LibraryVersion	  "1.2787"
	  SourceBlock		  "powerlib/Elements/Series RLC Branch"
	  SourceType		  "Series RLC Branch"
	  LConnTagsString	  "__new0"
	  RConnTagsString	  "__new0"
	  BranchType		  "R"
	  Resistance		  "1"
	  Inductance		  "1e-3"
	  SetiL0		  off
	  InitialCurrent	  "0"
	  Capacitance		  "1e-6"
	  Setx0			  off
	  InitialVoltage	  "0"
	  Measurements		  "None"
	}
	Block {
	  BlockType		  Reference
	  Name			  "L P1"
	  SID			  "64"
	  Ports			  [0, 0, 0, 0, 0, 1, 1]
	  Position		  [540, 146, 620, 184]
	  ZOrder		  65
	  LibraryVersion	  "1.2787"
	  SourceBlock		  "powerlib/Elements/Series RLC Branch"
	  SourceType		  "Series RLC Branch"
	  LConnTagsString	  "__new0"
	  RConnTagsString	  "__new0"
	  BranchType		  "R"
	  Resistance		  "1"
	  Inductance		  "1e-3"
	  SetiL0		  off
	  InitialCurrent	  "0"
	  Capacitance		  "1e-6"
	  Setx0			  off
	  InitialVoltage	  "0"
	  Measurements		  "None"
	}
	Block {
	  BlockType		  Reference
	  Name			  "L P2"
	  SID			  "62"
	  Ports			  [0, 0, 0, 0, 0, 1, 1]
	  Position		  [885, 146, 965, 184]
	  ZOrder		  63
	  LibraryVersion	  "1.2787"
	  SourceBlock		  "powerlib/Elements/Series RLC Branch"
	  SourceType		  "Series RLC Branch"
	  LConnTagsString	  "__new0"
	  RConnTagsString	  "__new0"
	  BranchType		  "R"
	  Resistance		  "1"
	  Inductance		  "1e-3"
	  SetiL0		  off
	  InitialCurrent	  "0"
	  Capacitance		  "1e-6"
	  Setx0			  off
	  InitialVoltage	  "0"
	  Measurements		  "None"
	}
	Block {
	  BlockType		  Reference
	  Name			  "L VA\n"
	  SID			  "67"
	  Ports			  [0, 0, 0, 0, 0, 1, 1]
	  Position		  [175, 146, 255, 184]
	  ZOrder		  68
	  LibraryVersion	  "1.2787"
	  SourceBlock		  "powerlib/Elements/Series RLC Branch"
	  SourceType		  "Series RLC Branch"
	  LConnTagsString	  "__new0"
	  RConnTagsString	  "__new0"
	  BranchType		  "R"
	  Resistance		  "1"
	  Inductance		  "1e-3"
	  SetiL0		  off
	  InitialCurrent	  "0"
	  Capacitance		  "1e-6"
	  Setx0			  off
	  InitialVoltage	  "0"
	  Measurements		  "Branch voltage and current"
	}
	Block {
	  BlockType		  Reference
	  Name			  "R P1"
	  SID			  "63"
	  Ports			  [0, 0, 0, 0, 0, 1, 1]
	  Position		  [545, 241, 625, 279]
	  ZOrder		  64
	  LibraryVersion	  "1.2787"
	  SourceBlock		  "powerlib/Elements/Series RLC Branch"
	  SourceType		  "Series RLC Branch"
	  LConnTagsString	  "__new0"
	  RConnTagsString	  "__new0"
	  BranchType		  "R"
	  Resistance		  "1"
	  Inductance		  "1e-3"
	  SetiL0		  off
	  InitialCurrent	  "0"
	  Capacitance		  "1e-6"
	  Setx0			  off
	  InitialVoltage	  "0"
	  Measurements		  "None"
	}
	Block {
	  BlockType		  Reference
	  Name			  "R P2"
	  SID			  "61"
	  Ports			  [0, 0, 0, 0, 0, 1, 1]
	  Position		  [885, 241, 965, 279]
	  ZOrder		  62
	  LibraryVersion	  "1.2787"
	  SourceBlock		  "powerlib/Elements/Series RLC Branch"
	  SourceType		  "Series RLC Branch"
	  LConnTagsString	  "__new0"
	  RConnTagsString	  "__new0"
	  BranchType		  "R"
	  Resistance		  "1"
	  Inductance		  "1e-3"
	  SetiL0		  off
	  InitialCurrent	  "0"
	  Capacitance		  "1e-6"
	  Setx0			  off
	  InitialVoltage	  "0"
	  Measurements		  "None"
	}
	Block {
	  BlockType		  Reference
	  Name			  "R VA\n"
	  SID			  "66"
	  Ports			  [0, 0, 0, 0, 0, 1, 1]
	  Position		  [175, 241, 255, 279]
	  ZOrder		  67
	  LibraryVersion	  "1.2787"
	  SourceBlock		  "powerlib/Elements/Series RLC Branch"
	  SourceType		  "Series RLC Branch"
	  LConnTagsString	  "__new0"
	  RConnTagsString	  "__new0"
	  BranchType		  "R"
	  Resistance		  "1"
	  Inductance		  "1e-3"
	  SetiL0		  off
	  InitialCurrent	  "0"
	  Capacitance		  "1e-6"
	  Setx0			  off
	  InitialVoltage	  "0"
	  Measurements		  "None"
	}
	Block {
	  BlockType		  PMIOPort
	  Name			  "Conn1"
	  SID			  "116"
	  Position		  [20, 23, 50, 37]
	  ZOrder		  69
	  Side			  "Left"
	}
	Block {
	  BlockType		  PMIOPort
	  Name			  "Conn2"
	  SID			  "117"
	  Position		  [670, 83, 700, 97]
	  ZOrder		  70
	  Port			  "2"
	  Side			  "Left"
	}
	Block {
	  BlockType		  PMIOPort
	  Name			  "Conn3"
	  SID			  "118"
	  Position		  [745, 83, 775, 97]
	  ZOrder		  71
	  Port			  "3"
	  Side			  "Left"
	}
	Block {
	  BlockType		  PMIOPort
	  Name			  "Conn4"
	  SID			  "119"
	  Position		  [1075, 208, 1105, 222]
	  ZOrder		  72
	  BlockMirror		  on
	  Port			  "4"
	  Side			  "Right"
	}
	Line {
	  LineType		  "Connection"
	  ZOrder		  104
	  SrcBlock		  "R VA\n"
	  SrcPort		  LConn1
	  Points		  [-18, 0; 0, -53]
	  Branch {
	    ConnectType		    "DEST_DEST"
	    SrcBlock		    "Conn1"
	    SrcPort		    RConn1
	    Points		    [47, 0; 0, 177; 30, 0]
	  }
	  Branch {
	    ConnectType		    "DEST_SRC"
	    Points		    [0, -42]
	    DstBlock		    "L VA\n"
	    DstPort		    LConn1
	  }
	}
	Line {
	  LineType		  "Connection"
	  ZOrder		  89
	  SrcBlock		  "L P1"
	  SrcPort		  RConn1
	  Points		  [165, 0]
	  Branch {
	    ConnectType		    "DEST_DEST"
	    SrcBlock		    "Conn3"
	    SrcPort		    RConn1
	    Points		    [10, 0; 0, 75]
	  }
	  Branch {
	    ConnectType		    "DEST_SRC"
	    DstBlock		    "L P2"
	    DstPort		    LConn1
	  }
	}
	Line {
	  LineType		  "Connection"
	  ZOrder		  91
	  SrcBlock		  "R P2"
	  SrcPort		  RConn1
	  Points		  [18, 0; 0, -45]
	  Branch {
	    ConnectType		    "DEST_DEST"
	    SrcBlock		    "Conn4"
	    SrcPort		    RConn1
	    Points		    [-62, 0]
	  }
	  Branch {
	    ConnectType		    "DEST_SRC"
	    Points		    [0, -50]
	    DstBlock		    "L P2"
	    DstPort		    RConn1
	  }
	}
	Line {
	  LineType		  "Connection"
	  ZOrder		  83
	  SrcBlock		  "L VA\n"
	  SrcPort		  RConn1
	  Points		  [18, 0; 0, 50]
	  Branch {
	    ConnectType		    "DEST_DEST"
	    SrcBlock		    "BA"
	    SrcPort		    LConn1
	    Points		    [-37, 0]
	  }
	  Branch {
	    ConnectType		    "DEST_SRC"
	    Points		    [0, 45]
	    DstBlock		    "R VA\n"
	    DstPort		    RConn1
	  }
	}
	Line {
	  LineType		  "Connection"
	  ZOrder		  90
	  SrcBlock		  "R P1"
	  SrcPort		  RConn1
	  Points		  [85, 0]
	  Branch {
	    ConnectType		    "DEST_DEST"
	    SrcBlock		    "Conn2"
	    SrcPort		    RConn1
	    Points		    [10, 0; 0, 170]
	  }
	  Branch {
	    ConnectType		    "DEST_SRC"
	    DstBlock		    "R P2"
	    DstPort		    LConn1
	  }
	}
	Line {
	  LineType		  "Connection"
	  ZOrder		  86
	  SrcBlock		  "L P1"
	  SrcPort		  LConn1
	  Points		  [-18, 0; 0, 50]
	  Branch {
	    ConnectType		    "DEST_DEST"
	    SrcBlock		    "BA"
	    SrcPort		    RConn1
	    Points		    [72, 0]
	  }
	  Branch {
	    ConnectType		    "DEST_SRC"
	    Points		    [0, 45]
	    DstBlock		    "R P1"
	    DstPort		    LConn1
	  }
	}
      }
    }
    Block {
      BlockType		      Reference
      Name		      "Posterior Peripheral Resistance2\n"
      SID		      "69"
      Ports		      [0, 0, 0, 0, 0, 1, 1]
      Position		      [-905, 366, -825, 404]
      ZOrder		      70
      LibraryVersion	      "1.2787"
      SourceBlock	      "powerlib/Elements/Series RLC Branch"
      SourceType	      "Series RLC Branch"
      LConnTagsString	      "__new0"
      RConnTagsString	      "__new0"
      BranchType	      "R"
      Resistance	      "1"
      Inductance	      "1e-3"
      SetiL0		      off
      InitialCurrent	      "0"
      Capacitance	      "1e-6"
      Setx0		      off
      InitialVoltage	      "0"
      Measurements	      "None"
    }
    Block {
      BlockType		      Gain
      Name		      "Pressure"
      SID		      "130"
      Position		      [460, 1095, 490, 1125]
      ZOrder		      117
      Gain		      "0.0075"
      ParamDataTypeStr	      "Inherit: Inherit via internal rule"
      OutDataTypeStr	      "Inherit: Inherit via internal rule"
      SaturateOnIntegerOverflow	off
    }
    Block {
      BlockType		      Gain
      Name		      "Pressure Waveform (mmHg)1"
      SID		      "41"
      Position		      [-2090, 195, -2060, 225]
      ZOrder		      44
      Gain		      "0.0075"
      ParamDataTypeStr	      "Inherit: Inherit via internal rule"
      OutDataTypeStr	      "Inherit: Inherit via internal rule"
      SaturateOnIntegerOverflow	off
    }
    Block {
      BlockType		      Gain
      Name		      "Pressure Waveform (mmHg)7"
      SID		      "140"
      Position		      [-715, -50, -685, -20]
      ZOrder		      127
      Gain		      "0.0075"
      ParamDataTypeStr	      "Inherit: Inherit via internal rule"
      OutDataTypeStr	      "Inherit: Inherit via internal rule"
      SaturateOnIntegerOverflow	off
    }
    Block {
      BlockType		      Reference
      Name		      "R Facial"
      SID		      "98"
      Ports		      [0, 0, 0, 0, 0, 1, 1]
      Position		      [-500, 1125, -460, 1155]
      ZOrder		      99
      AttributesFormatString  "\\n"
      LibraryVersion	      "1.2787"
      FontName		      "Verdana"
      FontSize		      11
      SourceBlock	      "powerlib/Elements/Parallel RLC Branch"
      SourceType	      "Parallel RLC Branch"
      LConnTagsString	      "a"
      RConnTagsString	      "__new0"
      BranchType	      "R"
      Resistance	      "2000"
      Inductance	      "1e-3"
      SetiL0		      off
      InitialCurrent	      "0"
      Capacitance	      "200e-3"
      Setx0		      off
      InitialVoltage	      "0"
      Measurements	      "None"
    }
    Block {
      BlockType		      Reference
      Name		      "R Lingual"
      SID		      "99"
      Ports		      [0, 0, 0, 0, 0, 1, 1]
      Position		      [-555, 1190, -515, 1220]
      ZOrder		      100
      AttributesFormatString  "\\n"
      LibraryVersion	      "1.2787"
      FontName		      "Verdana"
      FontSize		      11
      SourceBlock	      "powerlib/Elements/Parallel RLC Branch"
      SourceType	      "Parallel RLC Branch"
      LConnTagsString	      "a"
      RConnTagsString	      "__new0"
      BranchType	      "R"
      Resistance	      "2000"
      Inductance	      "1e-3"
      SetiL0		      off
      InitialCurrent	      "0"
      Capacitance	      "200e-3"
      Setx0		      off
      InitialVoltage	      "0"
      Measurements	      "None"
    }
    Block {
      BlockType		      Reference
      Name		      "R Maxillary"
      SID		      "94"
      Ports		      [0, 0, 0, 0, 0, 1, 1]
      Position		      [-225, 880, -185, 910]
      ZOrder		      95
      AttributesFormatString  "\\n"
      LibraryVersion	      "1.2787"
      FontName		      "Verdana"
      FontSize		      11
      SourceBlock	      "powerlib/Elements/Parallel RLC Branch"
      SourceType	      "Parallel RLC Branch"
      LConnTagsString	      "a"
      RConnTagsString	      "__new0"
      BranchType	      "R"
      Resistance	      "1000"
      Inductance	      "1e-3"
      SetiL0		      off
      InitialCurrent	      "0"
      Capacitance	      "200e-3"
      Setx0		      off
      InitialVoltage	      "0"
      Measurements	      "None"
    }
    Block {
      BlockType		      Reference
      Name		      "R Occipital"
      SID		      "97"
      Ports		      [0, 0, 0, 0, 0, 1, 1]
      Position		      [-500, 1045, -460, 1075]
      ZOrder		      98
      AttributesFormatString  "\\n"
      LibraryVersion	      "1.2787"
      FontName		      "Verdana"
      FontSize		      11
      SourceBlock	      "powerlib/Elements/Parallel RLC Branch"
      SourceType	      "Parallel RLC Branch"
      LConnTagsString	      "a"
      RConnTagsString	      "__new0"
      BranchType	      "R"
      Resistance	      "2000"
      Inductance	      "1e-3"
      SetiL0		      off
      InitialCurrent	      "0"
      Capacitance	      "200e-3"
      Setx0		      off
      InitialVoltage	      "0"
      Measurements	      "None"
    }
    Block {
      BlockType		      Reference
      Name		      "R PCoA"
      SID		      "60"
      Ports		      [0, 0, 0, 0, 0, 1, 1]
      Position		      [-1224, 630, -1186, 710]
      ZOrder		      61
      BlockRotation	      270
      BlockMirror	      on
      NamePlacement	      "alternate"
      LibraryVersion	      "1.2787"
      SourceBlock	      "powerlib/Elements/Series RLC Branch"
      SourceType	      "Series RLC Branch"
      LConnTagsString	      "__new0"
      RConnTagsString	      "__new0"
      BranchType	      "R"
      Resistance	      "1"
      Inductance	      "1e-3"
      SetiL0		      off
      InitialCurrent	      "0"
      Capacitance	      "1e-6"
      Setx0		      off
      InitialVoltage	      "0"
      Measurements	      "None"
    }
    Block {
      BlockType		      Reference
      Name		      "R Posterior Auricular Artery"
      SID		      "96"
      Ports		      [0, 0, 0, 0, 0, 1, 1]
      Position		      [-350, 820, -310, 850]
      ZOrder		      97
      NamePlacement	      "alternate"
      AttributesFormatString  "\\n"
      LibraryVersion	      "1.2787"
      FontName		      "Verdana"
      FontSize		      11
      SourceBlock	      "powerlib/Elements/Parallel RLC Branch"
      SourceType	      "Parallel RLC Branch"
      LConnTagsString	      "a"
      RConnTagsString	      "__new0"
      BranchType	      "R"
      Resistance	      "1000"
      Inductance	      "1e-3"
      SetiL0		      off
      InitialCurrent	      "0"
      Capacitance	      "200e-3"
      Setx0		      off
      InitialVoltage	      "0"
      Measurements	      "None"
    }
    Block {
      BlockType		      Reference
      Name		      "R S.Temporal"
      SID		      "93"
      Ports		      [0, 0, 0, 0, 0, 1, 1]
      Position		      [-225, 960, -185, 990]
      ZOrder		      94
      AttributesFormatString  "\\n"
      LibraryVersion	      "1.2787"
      FontName		      "Verdana"
      FontSize		      11
      SourceBlock	      "powerlib/Elements/Parallel RLC Branch"
      SourceType	      "Parallel RLC Branch"
      LConnTagsString	      "a"
      RConnTagsString	      "__new0"
      BranchType	      "R"
      Resistance	      "1000"
      Inductance	      "1e-3"
      SetiL0		      off
      InitialCurrent	      "0"
      Capacitance	      "200e-3"
      Setx0		      off
      InitialVoltage	      "0"
      Measurements	      "None"
    }
    Block {
      BlockType		      Reference
      Name		      "RECA1"
      SID		      "89"
      Ports		      [0, 0, 0, 0, 0, 1, 1]
      Position		      [-765, 960, -725, 990]
      ZOrder		      90
      AttributesFormatString  "\\n"
      LibraryVersion	      "1.2787"
      FontName		      "Verdana"
      FontSize		      11
      SourceBlock	      "powerlib/Elements/Parallel RLC Branch"
      SourceType	      "Parallel RLC Branch"
      LConnTagsString	      "a"
      RConnTagsString	      "__new0"
      BranchType	      "R"
      Resistance	      "2500"
      Inductance	      "1e-3"
      SetiL0		      off
      InitialCurrent	      "0"
      Capacitance	      "200e-3"
      Setx0		      off
      InitialVoltage	      "0"
      Measurements	      "None"
    }
    Block {
      BlockType		      Reference
      Name		      "RECA2"
      SID		      "90"
      Ports		      [0, 0, 0, 0, 0, 1, 1]
      Position		      [-640, 960, -600, 990]
      ZOrder		      91
      AttributesFormatString  "\\n"
      LibraryVersion	      "1.2787"
      FontName		      "Verdana"
      FontSize		      11
      SourceBlock	      "powerlib/Elements/Parallel RLC Branch"
      SourceType	      "Parallel RLC Branch"
      LConnTagsString	      "a"
      RConnTagsString	      "__new0"
      BranchType	      "R"
      Resistance	      "1000"
      Inductance	      "1e-3"
      SetiL0		      off
      InitialCurrent	      "0"
      Capacitance	      "200e-3"
      Setx0		      off
      InitialVoltage	      "0"
      Measurements	      "None"
    }
    Block {
      BlockType		      Reference
      Name		      "RECA3"
      SID		      "91"
      Ports		      [0, 0, 0, 0, 0, 1, 1]
      Position		      [-505, 960, -465, 990]
      ZOrder		      92
      AttributesFormatString  "\\n"
      LibraryVersion	      "1.2787"
      FontName		      "Verdana"
      FontSize		      11
      SourceBlock	      "powerlib/Elements/Parallel RLC Branch"
      SourceType	      "Parallel RLC Branch"
      LConnTagsString	      "a"
      RConnTagsString	      "__new0"
      BranchType	      "R"
      Resistance	      "1000"
      Inductance	      "1e-3"
      SetiL0		      off
      InitialCurrent	      "0"
      Capacitance	      "200e-3"
      Setx0		      off
      InitialVoltage	      "0"
      Measurements	      "None"
    }
    Block {
      BlockType		      Reference
      Name		      "RECA4"
      SID		      "92"
      Ports		      [0, 0, 0, 0, 0, 1, 1]
      Position		      [-365, 960, -325, 990]
      ZOrder		      93
      AttributesFormatString  "\\n"
      LibraryVersion	      "1.2787"
      FontName		      "Verdana"
      FontSize		      11
      SourceBlock	      "powerlib/Elements/Parallel RLC Branch"
      SourceType	      "Parallel RLC Branch"
      LConnTagsString	      "a"
      RConnTagsString	      "__new0"
      BranchType	      "R"
      Resistance	      "1000"
      Inductance	      "1e-3"
      SetiL0		      off
      InitialCurrent	      "0"
      Capacitance	      "200e-3"
      Setx0		      off
      InitialVoltage	      "0"
      Measurements	      "None"
    }
    Block {
      BlockType		      Gain
      Name		      "Return Flow rate"
      SID		      "136"
      Position		      [-215, 1505, -185, 1535]
      ZOrder		      123
      Gain		      "0.006"
      ParamDataTypeStr	      "Inherit: Inherit via internal rule"
      OutDataTypeStr	      "Inherit: Inherit via internal rule"
      SaturateOnIntegerOverflow	off
    }
    Block {
      BlockType		      Reference
      Name		      "Sagittal Sinus"
      SID		      "104"
      Ports		      [0, 0, 0, 0, 0, 1, 1]
      Position		      [340, 1339, 395, 1391]
      ZOrder		      105
      BlockMirror	      on
      AttributesFormatString  "\\n"
      LibraryVersion	      "1.2787"
      FontName		      "Verdana"
      FontSize		      11
      SourceBlock	      "powerlib/Elements/Parallel RLC Branch"
      SourceType	      "Parallel RLC Branch"
      LConnTagsString	      "a"
      RConnTagsString	      "__new0"
      BranchType	      "R"
      Resistance	      "50"
      Inductance	      "1e-3"
      SetiL0		      off
      InitialCurrent	      "0"
      Capacitance	      "1e-6"
      Setx0		      off
      InitialVoltage	      "0"
      Measurements	      "None"
    }
    Block {
      BlockType		      Reference
      Name		      "Sagittal Sinus1"
      SID		      "103"
      Ports		      [0, 0, 0, 0, 0, 1, 1]
      Position		      [220, 1439, 275, 1491]
      ZOrder		      104
      BlockMirror	      on
      AttributesFormatString  "\\n"
      LibraryVersion	      "1.2787"
      FontName		      "Verdana"
      FontSize		      11
      SourceBlock	      "powerlib/Elements/Parallel RLC Branch"
      SourceType	      "Parallel RLC Branch"
      LConnTagsString	      "a"
      RConnTagsString	      "__new0"
      BranchType	      "R"
      Resistance	      "50"
      Inductance	      "1e-3"
      SetiL0		      off
      InitialCurrent	      "0"
      Capacitance	      "1e-6"
      Setx0		      off
      InitialVoltage	      "0"
      Measurements	      "None"
    }
    Block {
      BlockType		      Reference
      Name		      "Sagittal Sinus2"
      SID		      "102"
      Ports		      [0, 0, 0, 0, 0, 1, 1]
      Position		      [205, 1339, 260, 1391]
      ZOrder		      103
      BlockMirror	      on
      AttributesFormatString  "\\n"
      LibraryVersion	      "1.2787"
      FontName		      "Verdana"
      FontSize		      11
      SourceBlock	      "powerlib/Elements/Parallel RLC Branch"
      SourceType	      "Parallel RLC Branch"
      LConnTagsString	      "a"
      RConnTagsString	      "__new0"
      BranchType	      "R"
      Resistance	      "50"
      Inductance	      "1e-3"
      SetiL0		      off
      InitialCurrent	      "0"
      Capacitance	      "1e-6"
      Setx0		      off
      InitialVoltage	      "0"
      Measurements	      "None"
    }
    Block {
      BlockType		      Scope
      Name		      "Scope1"
      SID		      "17"
      Ports		      [1]
      Position		      [-1985, 193, -1955, 227]
      ZOrder		      20
      ScopeSpecificationString "Simulink.scopes.TimeScopeBlockCfg('CurrentConfiguration', extmgr.ConfigurationSet(extm"
      "gr.Configuration('Core','General UI',true),extmgr.Configuration('Core','Source UI',true),extmgr.Configuration('S"
      "ources','WiredSimulink',true,'DataLoggingVariableName','ScopeData1'),extmgr.Configuration('Visuals','Time Domain"
      "',true,'SerializedDisplays',{struct('MinYLimReal','78.7722','MaxYLimReal','122.07994','YLabelReal','','MinYLimMa"
      "g','78.7722','MaxYLimMag','122.07994','LegendVisibility','Off','XGrid',true,'YGrid',true,'PlotMagPhase',false,'A"
      "xesColor',[0 0 0],'AxesTickColor',[0.686274509803922 0.686274509803922 0.686274509803922],'ColorOrder',[1 1 0.06"
      "66666666666667;0.0745098039215686 0.623529411764706 1;1 0.411764705882353 0.16078431372549;0.392156862745098 0.8"
      "31372549019608 0.0745098039215686;0.717647058823529 0.274509803921569 1;0.0588235294117647 1 1;1 0.0745098039215"
      "686 0.650980392156863],'Title','Generated Pressure ','LinePropertiesCache',{{}},'UserDefinedChannelNames',{{}},'"
      "NumLines',1,'LineNames',{{'Pressure Waveform (mmHg)1'}},'ShowContent',true,'Placement',1)},'DisplayPropertyDefau"
      "lts',struct('MinYLimReal','78.7722','MaxYLimReal','122.07994','YLabelReal','','MinYLimMag','78.7722','MaxYLimMag"
      "','122.07994','LegendVisibility','Off','XGrid',true,'YGrid',true,'PlotMagPhase',false,'AxesColor',[0 0 0],'AxesT"
      "ickColor',[0.686274509803922 0.686274509803922 0.686274509803922],'ColorOrder',[0.0745098039215686 0.62352941176"
      "4706 1;1 0.411764705882353 0.16078431372549;1 1 0.0666666666666667;0.717647058823529 0.274509803921569 1;0.39215"
      "6862745098 0.831372549019608 0.0745098039215686;0.0588235294117647 1 1;1 0.0745098039215686 0.650980392156863],'"
      "Title','Generated Pressure ')),extmgr.Configuration('Tools','Plot Navigation',true),extmgr.Configuration('Tools'"
      ",'Measurements',true,'Version','2018a')),'Version','2018a')"
      NumInputPorts	      "1"
      Floating		      off
    }
    Block {
      BlockType		      Scope
      Name		      "Scope2"
      SID		      "47"
      Ports		      [1]
      Position		      [-1920, 278, -1890, 312]
      ZOrder		      48
      ScopeSpecificationString "Simulink.scopes.TimeScopeBlockCfg('CurrentConfiguration', extmgr.ConfigurationSet(extm"
      "gr.Configuration('Core','General UI',true),extmgr.Configuration('Core','Source UI',true),extmgr.Configuration('S"
      "ources','WiredSimulink',true,'DataLoggingVariableName','ScopeData2','DataLoggingLimitDataPoints',true,'DataLoggi"
      "ngDecimateData',true,'DataLoggingDecimation','1'),extmgr.Configuration('Visuals','Time Domain',true,'SerializedD"
      "isplays',{struct('MinYLimReal','0','MaxYLimReal','100','YLabelReal','','MinYLimMag','0.00000','MaxYLimMag','1.00"
      "000','LegendVisibility','Off','XGrid',true,'YGrid',true,'PlotMagPhase',false,'AxesColor',[0 0 0],'AxesTickColor'"
      ",[0.686274509803922 0.686274509803922 0.686274509803922],'ColorOrder',[1 1 0.0666666666666667;0.0745098039215686"
      " 0.623529411764706 1;1 0.411764705882353 0.16078431372549;0.392156862745098 0.831372549019608 0.0745098039215686"
      ";0.717647058823529 0.274509803921569 1;0.0588235294117647 1 1;1 0.0745098039215686 0.650980392156863],'Title','F"
      "low rate','LinePropertiesCache',{{}},'UserDefinedChannelNames',{{}},'NumLines',1,'LineNames',{{'Flow(Current)'}}"
      ",'ShowContent',true,'Placement',1)},'DisplayPropertyDefaults',struct('MinYLimReal','0','MaxYLimReal','100','YLab"
      "elReal','','MinYLimMag','0.00000','MaxYLimMag','1.00000','LegendVisibility','Off','XGrid',true,'YGrid',true,'Plo"
      "tMagPhase',false,'AxesColor',[0 0 0],'AxesTickColor',[0.686274509803922 0.686274509803922 0.686274509803922],'Co"
      "lorOrder',[0.0745098039215686 0.623529411764706 1;1 0.411764705882353 0.16078431372549;1 1 0.0666666666666667;0."
      "717647058823529 0.274509803921569 1;0.392156862745098 0.831372549019608 0.0745098039215686;0.0588235294117647 1 "
      "1;1 0.0745098039215686 0.650980392156863],'Title','Flow rate'),'TimeRangeSamples','2','TimeRangeFrames','2'),ext"
      "mgr.Configuration('Tools','Plot Navigation',true,'OnceAtStop',false),extmgr.Configuration('Tools','Measurements'"
      ",true,'Version','2018a')),'Version','2018a')"
      NumInputPorts	      "1"
      Floating		      off
    }
    Block {
      BlockType		      Scope
      Name		      "Scope3"
      SID		      "128"
      Ports		      [1]
      Position		      [575, 993, 605, 1027]
      ZOrder		      115
      ScopeSpecificationString "Simulink.scopes.TimeScopeBlockCfg('CurrentConfiguration', extmgr.ConfigurationSet(extm"
      "gr.Configuration('Core','General UI',true),extmgr.Configuration('Core','Source UI',true),extmgr.Configuration('S"
      "ources','WiredSimulink',true,'DataLoggingVariableName','ScopeData1','DataLoggingLimitDataPoints',true,'DataLoggi"
      "ngDecimateData',true,'DataLoggingDecimation','1'),extmgr.Configuration('Visuals','Time Domain',true,'SerializedD"
      "isplays',{struct('MinYLimReal','0','MaxYLimReal','1.2','YLabelReal','','MinYLimMag','0.00000','MaxYLimMag','1.00"
      "000','LegendVisibility','Off','XGrid',true,'YGrid',true,'PlotMagPhase',false,'AxesColor',[0 0 0],'AxesTickColor'"
      ",[0.686274509803922 0.686274509803922 0.686274509803922],'ColorOrder',[1 1 0.0666666666666667;0.0745098039215686"
      " 0.623529411764706 1;1 0.411764705882353 0.16078431372549;0.392156862745098 0.831372549019608 0.0745098039215686"
      ";0.717647058823529 0.274509803921569 1;0.0588235294117647 1 1;1 0.0745098039215686 0.650980392156863],'Title','%"
      "<SignalLabel>','LinePropertiesCache',{{}},'UserDefinedChannelNames',{{}},'NumLines',1,'LineNames',{{'Flow rate'}"
      "},'ShowContent',true,'Placement',1)},'DisplayPropertyDefaults',struct('MinYLimReal','0','MaxYLimReal','1.2','YLa"
      "belReal','','MinYLimMag','0.00000','MaxYLimMag','1.00000','LegendVisibility','Off','XGrid',true,'YGrid',true,'Pl"
      "otMagPhase',false,'AxesColor',[0 0 0],'AxesTickColor',[0.686274509803922 0.686274509803922 0.686274509803922],'C"
      "olorOrder',[0.0745098039215686 0.623529411764706 1;1 0.411764705882353 0.16078431372549;1 1 0.0666666666666667;0"
      ".717647058823529 0.274509803921569 1;0.392156862745098 0.831372549019608 0.0745098039215686;0.0588235294117647 1"
      " 1;1 0.0745098039215686 0.650980392156863]),'TimeRangeSamples','2','TimeRangeFrames','2'),extmgr.Configuration('"
      "Tools','Plot Navigation',true,'OnceAtStop',false),extmgr.Configuration('Tools','Measurements',true,'Version','20"
      "18a')),'Version','2018a')"
      NumInputPorts	      "1"
      Floating		      off
    }
    Block {
      BlockType		      Scope
      Name		      "Scope4"
      SID		      "131"
      Ports		      [1]
      Position		      [575, 1083, 605, 1117]
      ZOrder		      118
      ScopeSpecificationString "Simulink.scopes.TimeScopeBlockCfg('CurrentConfiguration', extmgr.ConfigurationSet(extm"
      "gr.Configuration('Core','General UI',true),extmgr.Configuration('Core','Source UI',true),extmgr.Configuration('S"
      "ources','WiredSimulink',true,'DataLoggingVariableName','ScopeData2'),extmgr.Configuration('Visuals','Time Domain"
      "',true,'SerializedDisplays',{struct('MinYLimReal','-8.57834','MaxYLimReal','-6.72979','YLabelReal','','MinYLimMa"
      "g','0.00000','MaxYLimMag','8.57834','LegendVisibility','Off','XGrid',true,'YGrid',true,'PlotMagPhase',false,'Axe"
      "sColor',[0 0 0],'AxesTickColor',[0.686274509803922 0.686274509803922 0.686274509803922],'ColorOrder',[1 1 0.0666"
      "666666666667;0.0745098039215686 0.623529411764706 1;1 0.411764705882353 0.16078431372549;0.392156862745098 0.831"
      "372549019608 0.0745098039215686;0.717647058823529 0.274509803921569 1;0.0588235294117647 1 1;1 0.074509803921568"
      "6 0.650980392156863],'Title','%<SignalLabel>','LinePropertiesCache',{{}},'UserDefinedChannelNames',{{}},'NumLine"
      "s',1,'LineNames',{{'Pressure'}},'ShowContent',true,'Placement',1)},'DisplayPropertyDefaults',struct('MinYLimReal"
      "','-8.57834','MaxYLimReal','-6.72979','YLabelReal','','MinYLimMag','0.00000','MaxYLimMag','8.57834','LegendVisib"
      "ility','Off','XGrid',true,'YGrid',true,'PlotMagPhase',false,'AxesColor',[0 0 0],'AxesTickColor',[0.6862745098039"
      "22 0.686274509803922 0.686274509803922],'ColorOrder',[0.0745098039215686 0.623529411764706 1;1 0.411764705882353"
      " 0.16078431372549;1 1 0.0666666666666667;0.717647058823529 0.274509803921569 1;0.392156862745098 0.8313725490196"
      "08 0.0745098039215686;0.0588235294117647 1 1;1 0.0745098039215686 0.650980392156863])),extmgr.Configuration('Too"
      "ls','Plot Navigation',true),extmgr.Configuration('Tools','Measurements',true,'Version','2018a')),'Version','2018"
      "a')"
      NumInputPorts	      "1"
      Floating		      off
    }
    Block {
      BlockType		      Scope
      Name		      "Scope5"
      SID		      "134"
      Ports		      [1]
      Position		      [330, 1578, 360, 1612]
      ZOrder		      121
      ScopeSpecificationString "Simulink.scopes.TimeScopeBlockCfg('CurrentConfiguration', extmgr.ConfigurationSet(extm"
      "gr.Configuration('Core','General UI',true),extmgr.Configuration('Core','Source UI',true),extmgr.Configuration('S"
      "ources','WiredSimulink',true,'DataLoggingVariableName','ScopeData3'),extmgr.Configuration('Visuals','Time Domain"
      "',true,'SerializedDisplays',{struct('MinYLimReal','0.7956','MaxYLimReal','1.0197','YLabelReal','','MinYLimMag','"
      "0.7956','MaxYLimMag','1.0197','LegendVisibility','Off','XGrid',true,'YGrid',true,'PlotMagPhase',false,'AxesColor"
      "',[0 0 0],'AxesTickColor',[0.686274509803922 0.686274509803922 0.686274509803922],'ColorOrder',[1 1 0.0666666666"
      "666667;0.0745098039215686 0.623529411764706 1;1 0.411764705882353 0.16078431372549;0.392156862745098 0.831372549"
      "019608 0.0745098039215686;0.717647058823529 0.274509803921569 1;0.0588235294117647 1 1;1 0.0745098039215686 0.65"
      "0980392156863],'Title','Venous Pressure','LinePropertiesCache',{{}},'UserDefinedChannelNames',{{}},'NumLines',1,"
      "'LineNames',{{'Venous Pressure'}},'ShowContent',true,'Placement',1)},'DisplayPropertyDefaults',struct('MinYLimRe"
      "al','0.7956','MaxYLimReal','1.0197','YLabelReal','','MinYLimMag','0.7956','MaxYLimMag','1.0197','LegendVisibilit"
      "y','Off','XGrid',true,'YGrid',true,'PlotMagPhase',false,'AxesColor',[0 0 0],'AxesTickColor',[0.686274509803922 0"
      ".686274509803922 0.686274509803922],'ColorOrder',[0.0745098039215686 0.623529411764706 1;1 0.411764705882353 0.1"
      "6078431372549;1 1 0.0666666666666667;0.717647058823529 0.274509803921569 1;0.392156862745098 0.831372549019608 0"
      ".0745098039215686;0.0588235294117647 1 1;1 0.0745098039215686 0.650980392156863],'Title','Venous Pressure')),ext"
      "mgr.Configuration('Tools','Plot Navigation',true),extmgr.Configuration('Tools','Measurements',true,'Version','20"
      "18a')),'Version','2018a')"
      NumInputPorts	      "1"
      Floating		      off
    }
    Block {
      BlockType		      Scope
      Name		      "Scope6"
      SID		      "137"
      Ports		      [1]
      Position		      [-60, 1503, -30, 1537]
      ZOrder		      124
      ScopeSpecificationString "Simulink.scopes.TimeScopeBlockCfg('CurrentConfiguration', extmgr.ConfigurationSet(extm"
      "gr.Configuration('Core','General UI',true),extmgr.Configuration('Core','Source UI',true),extmgr.Configuration('S"
      "ources','WiredSimulink',true,'DataLoggingVariableName','ScopeData4','DataLoggingLimitDataPoints',true,'DataLoggi"
      "ngDecimateData',true,'DataLoggingDecimation','1'),extmgr.Configuration('Visuals','Time Domain',true,'SerializedD"
      "isplays',{struct('MinYLimReal','0','MaxYLimReal','0.5','YLabelReal','','MinYLimMag','0.23923','MaxYLimMag','0.79"
      "834','LegendVisibility','Off','XGrid',true,'YGrid',true,'PlotMagPhase',false,'AxesColor',[0 0 0],'AxesTickColor'"
      ",[0.686274509803922 0.686274509803922 0.686274509803922],'ColorOrder',[1 1 0.0666666666666667;0.0745098039215686"
      " 0.623529411764706 1;1 0.411764705882353 0.16078431372549;0.392156862745098 0.831372549019608 0.0745098039215686"
      ";0.717647058823529 0.274509803921569 1;0.0588235294117647 1 1;1 0.0745098039215686 0.650980392156863],'Title','R"
      "eturn Flow Rate','LinePropertiesCache',{{}},'UserDefinedChannelNames',{{}},'NumLines',1,'LineNames',{{'Return Fl"
      "ow rate'}},'ShowContent',true,'Placement',1)},'DisplayPropertyDefaults',struct('MinYLimReal','0','MaxYLimReal','"
      "0.5','YLabelReal','','MinYLimMag','0.23923','MaxYLimMag','0.79834','LegendVisibility','Off','XGrid',true,'YGrid'"
      ",true,'PlotMagPhase',false,'AxesColor',[0 0 0],'AxesTickColor',[0.686274509803922 0.686274509803922 0.6862745098"
      "03922],'ColorOrder',[0.0745098039215686 0.623529411764706 1;1 0.411764705882353 0.16078431372549;1 1 0.066666666"
      "6666667;0.717647058823529 0.274509803921569 1;0.392156862745098 0.831372549019608 0.0745098039215686;0.058823529"
      "4117647 1 1;1 0.0745098039215686 0.650980392156863],'Title','Return Flow Rate'),'TimeRangeSamples','2','TimeRang"
      "eFrames','2'),extmgr.Configuration('Tools','Plot Navigation',true,'OnceAtStop',false),extmgr.Configuration('Tool"
      "s','Measurements',true,'Version','2018a')),'Version','2018a')"
      NumInputPorts	      "1"
      Floating		      off
    }
    Block {
      BlockType		      Scope
      Name		      "Scope7"
      SID		      "142"
      Ports		      [1]
      Position		      [-560, -62, -530, -28]
      ZOrder		      129
      ScopeSpecificationString "Simulink.scopes.TimeScopeBlockCfg('CurrentConfiguration', extmgr.ConfigurationSet(extm"
      "gr.Configuration('Core','General UI',true),extmgr.Configuration('Core','Source UI',true),extmgr.Configuration('S"
      "ources','WiredSimulink',true,'DataLoggingVariableName','ScopeData5'),extmgr.Configuration('Visuals','Time Domain"
      "',true,'SerializedDisplays',{struct('MinYLimReal','54.43727','MaxYLimReal','84.6825','YLabelReal','','MinYLimMag"
      "','54.43727','MaxYLimMag','84.6825','LegendVisibility','Off','XGrid',true,'YGrid',true,'PlotMagPhase',false,'Axe"
      "sColor',[0 0 0],'AxesTickColor',[0.686274509803922 0.686274509803922 0.686274509803922],'ColorOrder',[1 1 0.0666"
      "666666666667;0.0745098039215686 0.623529411764706 1;1 0.411764705882353 0.16078431372549;0.392156862745098 0.831"
      "372549019608 0.0745098039215686;0.717647058823529 0.274509803921569 1;0.0588235294117647 1 1;1 0.074509803921568"
      "6 0.650980392156863],'Title','%<SignalLabel>','LinePropertiesCache',{{}},'UserDefinedChannelNames',{{}},'NumLine"
      "s',1,'LineNames',{{'Pressure Waveform (mmHg)7'}},'ShowContent',true,'Placement',1)},'DisplayPropertyDefaults',st"
      "ruct('MinYLimReal','54.43727','MaxYLimReal','84.6825','YLabelReal','','MinYLimMag','54.43727','MaxYLimMag','84.6"
      "825','LegendVisibility','Off','XGrid',true,'YGrid',true,'PlotMagPhase',false,'AxesColor',[0 0 0],'AxesTickColor'"
      ",[0.686274509803922 0.686274509803922 0.686274509803922],'ColorOrder',[0.0745098039215686 0.623529411764706 1;1 "
      "0.411764705882353 0.16078431372549;1 1 0.0666666666666667;0.717647058823529 0.274509803921569 1;0.39215686274509"
      "8 0.831372549019608 0.0745098039215686;0.0588235294117647 1 1;1 0.0745098039215686 0.650980392156863])),extmgr.C"
      "onfiguration('Tools','Plot Navigation',true),extmgr.Configuration('Tools','Measurements',true,'Version','2018a')"
      "),'Version','2018a')"
      NumInputPorts	      "1"
      Floating		      off
    }
    Block {
      BlockType		      Gain
      Name		      "Venous Pressure"
      SID		      "133"
      Position		      [225, 1590, 255, 1620]
      ZOrder		      120
      Gain		      "0.0075"
      ParamDataTypeStr	      "Inherit: Inherit via internal rule"
      OutDataTypeStr	      "Inherit: Inherit via internal rule"
      SaturateOnIntegerOverflow	off
    }
    Block {
      BlockType		      Reference
      Name		      "Voltage Measurement1"
      SID		      "16"
      Ports		      [0, 1, 0, 0, 0, 2]
      Position		      [-2170, 198, -2145, 222]
      ZOrder		      19
      LibraryVersion	      "1.2787"
      UserDataPersistent      on
      SourceBlock	      "powerlib/Measurements/Voltage Measurement"
      SourceType	      "Voltage Measurement"
      ContentPreviewEnabled   on
      PhasorSimulation	      off
      OutputType	      "Complex"
      PSBequivalent	      "0"
    }
    Block {
      BlockType		      Reference
      Name		      "Voltage Measurement2"
      SID		      "129"
      Ports		      [0, 1, 0, 0, 0, 2]
      Position		      [368, 1260, 392, 1285]
      ZOrder		      116
      BlockRotation	      270
      LibraryVersion	      "1.2787"
      UserDataPersistent      on
      SourceBlock	      "powerlib/Measurements/Voltage Measurement"
      SourceType	      "Voltage Measurement"
      ContentPreviewEnabled   on
      PhasorSimulation	      off
      OutputType	      "Complex"
      PSBequivalent	      "0"
    }
    Block {
      BlockType		      Reference
      Name		      "Voltage Measurement3"
      SID		      "132"
      Ports		      [0, 1, 0, 0, 0, 2]
      Position		      [145, 1593, 170, 1617]
      ZOrder		      119
      LibraryVersion	      "1.2787"
      UserDataPersistent      on
      SourceBlock	      "powerlib/Measurements/Voltage Measurement"
      SourceType	      "Voltage Measurement"
      ContentPreviewEnabled   on
      PhasorSimulation	      off
      OutputType	      "Complex"
      PSBequivalent	      "0"
    }
    Block {
      BlockType		      Reference
      Name		      "Voltage Measurement4"
      SID		      "139"
      Ports		      [0, 1, 0, 0, 0, 2]
      Position		      [-792, 20, -768, 45]
      ZOrder		      126
      BlockRotation	      270
      LibraryVersion	      "1.2787"
      UserDataPersistent      on
      SourceBlock	      "powerlib/Measurements/Voltage Measurement"
      SourceType	      "Voltage Measurement"
      ContentPreviewEnabled   on
      PhasorSimulation	      off
      OutputType	      "Complex"
      PSBequivalent	      "0"
    }
    Block {
      BlockType		      Reference
      Name		      "powergui"
      SID		      "4"
      Ports		      []
      Position		      [-2420, -50, -2339, -11]
      ZOrder		      7
      Priority		      "1"
      LibraryVersion	      "1.2787"
      SourceBlock	      "powerlib/powergui"
      SourceType	      "PSB option menu block"
      ContentPreviewEnabled   on
      SimulationMode	      "Continuous"
      SampleTime	      "50e-6"
      frequency		      "60"
      Iterations	      "50"
      frequencyindice	      "1"
      Pbase		      "100e6"
      ErrMax		      "1e-4"
      UnitsV		      "kV"
      UnitsW		      "MW"
      buscounter	      "0"
      FunctionMessages	      off
      echomessages	      off
      EnableUseOfTLC	      off
      CurrentSourceSwitches   off
      DisableSnubberDevices   off
      DisableRonSwitches      off
      DisableVfSwitches	      off
      DisplayEquations	      off
      SolverType	      "Tustin/Backward Euler (TBE)"
      Interpol		      off
      ExternalGateDelay	      off
      methode		      off
      Ts		      "100"
      x0status		      "blocks"
      SPID		      on
      SwTol		      "0"
      HookPort		      off
      RestoreLinks	      "warning"
      ResistiveCurrentMeasurement off
      Frange		      "[0:2:500]"
      Ylog		      off
      Xlog		      on
      ShowGrid		      off
      save		      off
      variable		      "ZData"
      structure		      "0"
      ZoomFFT		      off
      StartTime		      "0.0"
      cycles		      "1"
      DisplayStyle	      "1"
      fundamental	      "60"
      FreqAxis		      off
      MaxFrequency	      "1000"
      frequencyindicesteady   "1"
      RmsSteady		      "1"
      display		      off
    }
    Line {
      ZOrder		      25
      SrcBlock		      "Voltage Measurement1"
      SrcPort		      1
      DstBlock		      "Pressure Waveform (mmHg)1"
      DstPort		      1
    }
    Line {
      ZOrder		      41
      SrcBlock		      "Pressure Waveform (mmHg)1"
      SrcPort		      1
      DstBlock		      "Scope1"
      DstPort		      1
    }
    Line {
      LineType		      "Connection"
      ZOrder		      126
      SrcBlock		      "Current Measurement"
      SrcPort		      RConn1
      Points		      [32, 0; 0, 222; 196, 0]
      Branch {
	ConnectType		"DEST_DEST"
	SrcBlock		"Anterior Circulation"
	SrcPort			LConn1
	Points			[-232, 0; 0, 187]
      }
      Branch {
	ConnectType		"DEST_SRC"
	Points			[0, 183]
	DstBlock		"Posterior Circulation"
	DstPort			LConn1
      }
    }
    Line {
      LineType		      "Connection"
      ZOrder		      141
      SrcBlock		      "Posterior Peripheral Resistance2\n"
      SrcPort		      RConn1
      Points		      [72, 0; 0, 270]
      Branch {
	ConnectType		"DEST_SRC"
	Points			[0, 180]
	DstBlock		"Anterior Peripheral Resistance1"
	DstPort			RConn1
      }
      Branch {
	ConnectType		"DEST_DEST"
	SrcBlock		"Filter L"
	SrcPort			LConn1
	Points			[-918, 0]
      }
    }
    Line {
      ZOrder		      355
      SrcBlock		      "Current Measurement"
      SrcPort		      1
      Points		      [60, 0; 0, -125]
      DstBlock		      "Scope2"
      DstPort		      1
    }
    Line {
      LineType		      "Connection"
      ZOrder		      169
      SrcBlock		      "L S.Temporal"
      SrcPort		      LConn1
      Points		      [-27, 0]
      Branch {
	ConnectType		"DEST_DEST"
	SrcBlock		"L Maxillary"
	SrcPort			LConn1
	Points			[-17, 0; 0, 65]
      }
      Branch {
	ConnectType		"DEST_SRC"
	DstBlock		"LECA4"
	DstPort			RConn1
      }
    }
    Line {
      LineType		      "Connection"
      ZOrder		      170
      SrcBlock		      "ELJV"
      SrcPort		      RConn1
      Points		      [-40, 0]
      Branch {
	ConnectType		"DEST_DEST"
	SrcBlock		"L Occipital"
	SrcPort			RConn1
	Points			[255, 0; 0, -90]
      }
      Branch {
	ConnectType		"DEST_DEST"
	SrcBlock		"L Posterior Auricular Artery"
	SrcPort			RConn1
	Points			[215, 0; 0, 85]
      }
      Branch {
	ConnectType		"DEST_SRC"
	Points			[-33, 0]
	Branch {
	  ConnectType		  "DEST_DEST"
	  SrcBlock		  "L Maxillary"
	  SrcPort		  RConn1
	  Points		  [52, 0; 0, 65]
	}
	Branch {
	  ConnectType		  "DEST_SRC"
	  DstBlock		  "L S.Temporal"
	  DstPort		  RConn1
	}
      }
    }
    Line {
      LineType		      "Connection"
      ZOrder		      175
      SrcBlock		      "LECA4"
      SrcPort		      LConn1
      Points		      [-26, 0]
      Branch {
	ConnectType		"DEST_DEST"
	SrcBlock		"L Posterior Auricular Artery"
	SrcPort			LConn1
	Points			[-16, 0; 0, 85]
      }
      Branch {
	ConnectType		"DEST_SRC"
	DstBlock		"LECA3"
	DstPort			RConn1
      }
    }
    Line {
      LineType		      "Connection"
      ZOrder		      181
      SrcBlock		      "LECA2"
      SrcPort		      RConn1
      Points		      [26, 0]
      Branch {
	ConnectType		"DEST_DEST"
	Points			[-532, 235; -57, 0; 0, -90]
	Branch {
	  ConnectType		  "SRC_DEST"
	  SrcBlock		  "L Facial"
	  SrcPort		  LConn1
	  Points		  [-32, 0; 0, -75]
	}
	Branch {
	  ConnectType		  "SRC_DEST"
	  SrcBlock		  "L Occipital"
	  SrcPort		  LConn1
	  Points		  [-32, 0]
	}
      }
      Branch {
	ConnectType		"DEST_SRC"
	DstBlock		"LECA3"
	DstPort			LConn1
      }
    }
    Line {
      LineType		      "Connection"
      ZOrder		      188
      SrcBlock		      "LECA1"
      SrcPort		      RConn1
      Points		      [9, 0]
      Branch {
	ConnectType		"DEST_DEST"
	SrcBlock		"Voltage Measurement4"
	SrcPort			LConn2
	Points			[0, 49; 39, 0; 0, 36]
      }
      Branch {
	ConnectType		"DEST_SRC"
	Points			[31, 0]
	Branch {
	  ConnectType		  "DEST_DEST"
	  SrcBlock		  "L Lingual"
	  SrcPort		  LConn1
	  Points		  [-51, 0; 0, -143; -104, 0; 0, -97]
	}
	Branch {
	  ConnectType		  "DEST_SRC"
	  DstBlock		  "LECA2"
	  DstPort		  LConn1
	}
      }
    }
    Line {
      LineType		      "Connection"
      ZOrder		      195
      SrcBlock		      "RECA4"
      SrcPort		      RConn1
      Points		      [39, 0]
      Branch {
	ConnectType		"DEST_DEST"
	SrcBlock		"R Maxillary"
	SrcPort			LConn1
	Points			[-31, 0; 0, 80]
      }
      Branch {
	ConnectType		"DEST_SRC"
	DstBlock		"R S.Temporal"
	DstPort			LConn1
      }
    }
    Line {
      LineType		      "Connection"
      ZOrder		      198
      SrcBlock		      "ERJV"
      SrcPort		      RConn1
      Points		      [-38, 0]
      Branch {
	ConnectType		"DEST_DEST"
	SrcBlock		"R Occipital"
	SrcPort			RConn1
	Points			[357, 0; 0, -85]
      }
      Branch {
	ConnectType		"DEST_SRC"
	Points			[-4, 0]
	Branch {
	  ConnectType		  "DEST_DEST"
	  SrcBlock		  "R Posterior Auricular Artery"
	  SrcPort		  RConn1
	  Points		  [203, 0; 0, 140]
	}
	Branch {
	  ConnectType		  "DEST_SRC"
	  Points		  [-44, 0]
	  Branch {
	    ConnectType		    "DEST_DEST"
	    SrcBlock		    "R Maxillary"
	    SrcPort		    RConn1
	    Points		    [34, 0; 0, 80]
	  }
	  Branch {
	    ConnectType		    "DEST_SRC"
	    DstBlock		    "R S.Temporal"
	    DstPort		    RConn1
	  }
	}
      }
    }
    Line {
      LineType		      "Connection"
      ZOrder		      201
      SrcBlock		      "RECA4"
      SrcPort		      LConn1
      Points		      [-31, 0]
      Branch {
	ConnectType		"DEST_DEST"
	SrcBlock		"R Posterior Auricular Artery"
	SrcPort			LConn1
	Points			[-46, 0; 0, 140]
      }
      Branch {
	ConnectType		"DEST_SRC"
	DstBlock		"RECA3"
	DstPort			RConn1
      }
    }
    Line {
      LineType		      "Connection"
      ZOrder		      204
      SrcBlock		      "RECA3"
      SrcPort		      LConn1
      Points		      [-34, 0]
      Branch {
	ConnectType		"DEST_DEST"
	Points			[-547, 1060; -7, 0; 0, -85]
	Branch {
	  ConnectType		  "SRC_DEST"
	  SrcBlock		  "R Facial"
	  SrcPort		  LConn1
	  Points		  [-32, 0; 0, -80]
	}
	Branch {
	  ConnectType		  "SRC_DEST"
	  SrcBlock		  "R Occipital"
	  SrcPort		  LConn1
	  Points		  [-32, 0]
	}
      }
      Branch {
	ConnectType		"DEST_SRC"
	DstBlock		"RECA2"
	DstPort			RConn1
      }
    }
    Line {
      LineType		      "Connection"
      ZOrder		      205
      SrcBlock		      "RECA2"
      SrcPort		      LConn1
      Points		      [-13, 0]
      Branch {
	ConnectType		"DEST_DEST"
	SrcBlock		"R Lingual"
	SrcPort			LConn1
	Points			[-98, 0; 0, -230]
      }
      Branch {
	ConnectType		"DEST_SRC"
	DstBlock		"RECA1"
	DstPort			RConn1
      }
    }
    Line {
      LineType		      "Connection"
      ZOrder		      143
      SrcBlock		      "Posterior Peripheral Resistance2\n"
      SrcPort		      LConn1
      Points		      [-10, 0]
      Branch {
	ConnectType		"DEST_DEST"
	Points			[-983, 205; 0, 5; 16, 0; 0, 175; 37, 0]
	Branch {
	  ConnectType		  "SRC_DEST"
	  Points		  [-831, 145; -141, 0; 0, 60; -11, 0]
	  Branch {
	    ConnectType		    "SRC_DEST"
	    SrcBlock		    "Voltage Measurement4"
	    SrcPort		    LConn1
	    Points		    [0, 28; -46, 0; 0, 57]
	  }
	  Branch {
	    ConnectType		    "SRC_DEST"
	    SrcBlock		    "LECA1"
	    SrcPort		    LConn1
	    Points		    [-16, 0]
	  }
	}
	Branch {
	  ConnectType		  "SRC_DEST"
	  SrcBlock		  "Anterior Circulation"
	  SrcPort		  RConn1
	  Points		  [0, -200; 367, 0]
	}
      }
      Branch {
	ConnectType		"DEST_SRC"
	Points			[0, 50]
	DstBlock		"Anterior Circulation"
	DstPort			RConn2
      }
    }
    Line {
      LineType		      "Connection"
      ZOrder		      235
      SrcBlock		      "R PCoA"
      SrcPort		      RConn1
      Points		      [0, 20; -429, 0; 0, 155]
      DstBlock		      "Posterior Circulation"
      DstPort		      LConn2
    }
    Line {
      LineType		      "Connection"
      ZOrder		      236
      SrcBlock		      "L PCoA\n"
      SrcPort		      RConn1
      Points		      [0, 40; -467, 0; 0, 200]
      DstBlock		      "Posterior Circulation"
      DstPort		      LConn3
    }
    Line {
      LineType		      "Connection"
      ZOrder		      237
      SrcBlock		      "Anterior Peripheral Resistance1"
      SrcPort		      LConn1
      Points		      [-121, 0; 0, 65]
      DstBlock		      "Posterior Circulation"
      DstPort		      RConn1
    }
    Line {
      LineType		      "Connection"
      ZOrder		      245
      SrcBlock		      "5th Harmonic power Supply"
      SrcPort		      RConn1
      Points		      [0, -114]
      Branch {
	ConnectType		"DEST_DEST"
	SrcBlock		"Current Measurement"
	SrcPort			LConn1
	Points			[-139, 0; 0, 6; -101, 0]
      }
      Branch {
	ConnectType		"DEST_SRC"
	Points			[0, -275; 145, 0]
	DstBlock		"Voltage Measurement1"
	DstPort			LConn1
      }
    }
    Line {
      LineType		      "Connection"
      ZOrder		      256
      SrcBlock		      "ILJV"
      SrcPort		      LConn1
      Points		      [19, 0]
      Branch {
	ConnectType		"DEST_DEST"
	Points			[-43, 385; 202, 0; 0, 980]
	Branch {
	  ConnectType		  "SRC_DEST"
	  SrcBlock		  "L Facial"
	  SrcPort		  RConn1
	  Points		  [387, 0; 0, 75]
	}
	Branch {
	  ConnectType		  "SRC_DEST"
	  SrcBlock		  "L Lingual"
	  SrcPort		  RConn1
	  Points		  [437, 0]
	}
      }
      Branch {
	ConnectType		"DEST_SRC"
	DstBlock		"Sagittal Sinus2"
	DstPort			RConn1
      }
    }
    Line {
      LineType		      "Connection"
      ZOrder		      257
      SrcBlock		      "IRJV"
      SrcPort		      LConn1
      Points		      [0, 0]
      Branch {
	ConnectType		"DEST_DEST"
	SrcBlock		"Voltage Measurement3"
	SrcPort			LConn1
	Points			[10, 0; 0, -135]
      }
      Branch {
	ConnectType		"DEST_SRC"
	Points			[6, 0]
	Branch {
	  ConnectType		  "DEST_SRC"
	  DstBlock		  "Sagittal Sinus1"
	  DstPort		  RConn1
	}
	Branch {
	  ConnectType		  "DEST_DEST"
	  Points		  [-29, 1205; 175, 0; 0, 260]
	  Branch {
	    ConnectType		    "SRC_DEST"
	    SrcBlock		    "R Facial"
	    SrcPort		    RConn1
	    Points		    [416, 0; 0, 65]
	  }
	  Branch {
	    ConnectType		    "SRC_DEST"
	    SrcBlock		    "R Lingual"
	    SrcPort		    RConn1
	    Points		    [471, 0]
	  }
	}
      }
    }
    Line {
      LineType		      "Connection"
      ZOrder		      270
      SrcBlock		      "Filter L"
      SrcPort		      RConn1
      Points		      [50, 0]
      DstBlock		      "Filter R"
      DstPort		      RConn1
    }
    Line {
      LineType		      "Connection"
      ZOrder		      273
      SrcBlock		      "RECA1"
      SrcPort		      LConn1
      Points		      [-21, 0; 0, -510]
      DstBlock		      "Anterior Circulation"
      DstPort		      RConn3
    }
    Line {
      LineType		      "Connection"
      ZOrder		      275
      SrcBlock		      "Anterior Circulation"
      SrcPort		      RConn4
      Points		      [225, 0]
      DstBlock		      "L PCoA\n"
      DstPort		      LConn1
    }
    Line {
      LineType		      "Connection"
      ZOrder		      276
      SrcBlock		      "Anterior Circulation"
      SrcPort		      RConn5
      Points		      [145, 0]
      DstBlock		      "R PCoA"
      DstPort		      LConn1
    }
    Line {
      LineType		      "Connection"
      ZOrder		      281
      SrcBlock		      "I (cm^3/s)2"
      SrcPort		      LConn1
      DstBlock		      "Filter R"
      DstPort		      LConn1
    }
    Line {
      LineType		      "Connection"
      ZOrder		      284
      SrcBlock		      "I (cm^3/s)2"
      SrcPort		      RConn1
      Points		      [0, 167; 83, 0; 0, 144]
      Branch {
	ConnectType		"DEST_DEST"
	SrcBlock		"Voltage Measurement2"
	SrcPort			LConn2
	Points			[0, 1; 33, 0]
      }
      Branch {
	ConnectType		"DEST_SRC"
	Points			[0, 64]
	DstBlock		"Sagittal Sinus"
	DstPort			LConn1
      }
    }
    Line {
      ZOrder		      286
      SrcBlock		      "I (cm^3/s)2"
      SrcPort		      1
      Points		      [0, 30]
      DstBlock		      "Flow rate"
      DstPort		      1
    }
    Line {
      ZOrder		      287
      SrcBlock		      "Flow rate"
      SrcPort		      1
      DstBlock		      "Scope3"
      DstPort		      1
    }
    Line {
      LineType		      "Connection"
      ZOrder		      288
      SrcBlock		      "Sagittal Sinus"
      SrcPort		      RConn1
      Points		      [-9, 0]
      Branch {
	ConnectType		"DEST_DEST"
	SrcBlock		"Voltage Measurement2"
	SrcPort			LConn1
	Points			[0, 12; -59, 0; 0, 53]
      }
      Branch {
	ConnectType		"DEST_SRC"
	Points			[-17, 0]
	Branch {
	  ConnectType		  "DEST_DEST"
	  SrcBlock		  "Sagittal Sinus1"
	  SrcPort		  LConn1
	  Points		  [9, 0; 0, -100]
	}
	Branch {
	  ConnectType		  "DEST_SRC"
	  DstBlock		  "Sagittal Sinus2"
	  DstPort		  LConn1
	}
      }
    }
    Line {
      ZOrder		      294
      SrcBlock		      "Voltage Measurement2"
      SrcPort		      1
      Points		      [0, -145]
      DstBlock		      "Pressure"
      DstPort		      1
    }
    Line {
      ZOrder		      295
      SrcBlock		      "Pressure"
      SrcPort		      1
      Points		      [38, 0; 0, -10]
      DstBlock		      "Scope4"
      DstPort		      1
    }
    Line {
      ZOrder		      299
      SrcBlock		      "Voltage Measurement3"
      SrcPort		      1
      DstBlock		      "Venous Pressure"
      DstPort		      1
    }
    Line {
      ZOrder		      300
      SrcBlock		      "Venous Pressure"
      SrcPort		      1
      Points		      [33, 0; 0, -10]
      DstBlock		      "Scope5"
      DstPort		      1
    }
    Line {
      LineType		      "Connection"
      ZOrder		      304
      SrcBlock		      "ILJV"
      SrcPort		      RConn1
      Points		      [-62, 0; 0, 55]
      Branch {
	ConnectType		"DEST_DEST"
	SrcBlock		"I (cm^3/s)3"
	SrcPort			LConn1
	Points			[58, 0]
      }
      Branch {
	ConnectType		"DEST_SRC"
	Points			[0, 45; 56, 0]
	Branch {
	  ConnectType		  "DEST_DEST"
	  SrcBlock		  "Voltage Measurement3"
	  SrcPort		  LConn2
	  Points		  [-81, 0; 0, -145]
	}
	Branch {
	  ConnectType		  "DEST_SRC"
	  DstBlock		  "IRJV"
	  DstPort		  RConn1
	}
      }
    }
    Line {
      ZOrder		      312
      SrcBlock		      "Return Flow rate"
      SrcPort		      1
      DstBlock		      "Scope6"
      DstPort		      1
    }
    Line {
      ZOrder		      313
      SrcBlock		      "I (cm^3/s)3"
      SrcPort		      1
      Points		      [-1101, 0; 0, 105]
      DstBlock		      "Return Flow rate"
      DstPort		      1
    }
    Line {
      LineType		      "Connection"
      ZOrder		      241
      SrcBlock		      "ELJV"
      SrcPort		      LConn1
      Points		      [137, 0; 0, 830]
      Branch {
	ConnectType		"DEST_DEST"
	SrcBlock		"ERJV"
	SrcPort			LConn1
	Points			[52, 0]
      }
      Branch {
	ConnectType		"DEST_SRC"
	Points			[0, 313; -2387, 0]
	Branch {
	  ConnectType		  "DEST_SRC"
	  Points		  [-30, 0; 0, -239]
	  Branch {
	    ConnectType		    "DEST_DEST"
	    SrcBlock		    "Voltage Measurement1"
	    SrcPort		    LConn2
	    Points		    [-30, 0; 0, 834; -115, 0]
	  }
	  Branch {
	    ConnectType		    "DEST_SRC"
	    DstBlock		    "5th Harmonic power Supply"
	    DstPort		    LConn1
	  }
	}
	Branch {
	  ConnectType		  "DEST_SRC"
	  Points		  [0, 39]
	  Branch {
	    ConnectType		    "DEST_DEST"
	    SrcBlock		    "I (cm^3/s)3"
	    SrcPort		    RConn1
	    Points		    [-1077, 0; 0, -98; -1103, 0]
	  }
	  Branch {
	    ConnectType		    "DEST_SRC"
	    DstBlock		    "Ground1"
	    DstPort		    LConn1
	  }
	}
      }
    }
    Line {
      ZOrder		      335
      SrcBlock		      "Voltage Measurement4"
      SrcPort		      1
      Points		      [0, -50]
      DstBlock		      "Pressure Waveform (mmHg)7"
      DstPort		      1
    }
    Line {
      ZOrder		      354
      SrcBlock		      "Pressure Waveform (mmHg)7"
      SrcPort		      1
      Points		      [57, 0; 0, -10]
      DstBlock		      "Scope7"
      DstPort		      1
    }
  }
}
